# Supplementary material for: Genetic dissection of major QTL for grain number per spike on chromosomes 5A and 6A in bread wheat (Triticum aestivum L.)
Source: Front Plant Sci. 2024 Jan 8;14:1305547. doi: 10.3389/fpls.2023.1305547 (PMC10800429; doi:10.3389/fpls.2023.1305547)
Supplement: Supplementary file 5 [file Table_1.xlsx]

## Sheet: Table S1
Table S1 Detials of phenotypic datasets used for Exome sequencing of Bulked Segregation analysis (BSE-Seq)
Line	GNS-H							GNS-L
	E1	E2	E3	E4	E5	E6		E1	E2	E3	E4	E5	E6
1	68.83	63.8	66.8584	68.8333	63.8	71.1667		52	52.5	48.6889	52	52.5	49.1667
2	64.5	67.33	63.332	64.5	67.3333	64		58.33	61.5	54.1871	58.3333	62.4	48.6667
3	83.83	74.67	73.1244	83.8333	74.6667	69.2857		50.33	47.83	50.7893	50.3333	47.8333	48
4	74	67	68.0662	74	67	61.7143		43.17	51.67	43.7381	43.1667	51.6667	40.2857
5	58.5	65.2	62.6566	58.5	65.2	65.25		59.83	53	53.2514	59.8333	53	50.8333
6	61.5	59.2	57.6091	63	59.2	66		52.67	63	54.895	52.6667	63	51.8333
7	86.5	71.5	71.0443	79.5	71.5	65.1429		54.33	52.8	49.8858	54.3333	52.8	49.3333
8	59.83	68.67	63.6515	60.1667	68.6667	62		53.67	56.17	49.5937	53.6667	56.1667	42.3333
9	69.33	65.25	64.942	67.3333	65.25	67.5		60.17	59.67	54.7765	60.1667	59.6667	52.5
10	72	76	68.0751	69.5	76	68.8333		53.67	47.2	47.7379	53.6667	47.2	48.5
11	65.17	63.83	63.7592	67.3333	63.8333	62.5		58.17	53.8	53.3442	58.1667	53.8	50.6667
12	66.33	60.8	64.2772	64	60.8	63.4		56.5	56.5	56.3986	56.5	56.5	51.6667
13	59.17	67.4	65.4053	59	67.4	62.6667		55.17	64.83	50.264	55.1667	64.8333	45.1667
14	70.17	63.8	64.9086	68.3333	63.8	66.5		68.33	64.17	58.1645	63.6667	64.1667	52.2857
15	71.33	58.2	66.7344	67.8333	58.2	62.6667		71.17	50	56.2036	61.5	50	52.3333
16	59.5	55.5	65.1335	59.6667	55.5	67		63.83	66	51.0036	50.3333	66	51.5
17	67	70.8	64.0308	65.3333	70.8	63.8333		56.33	53.5	48.2203	56.3333	53.5	47.1429
18	67.67	62.6	61.983	68	62.6	61		60.5	54.6	51.7838	60.5	54.6	49.1667
19	58	66	63.5833	59.5	66	60.5		60.83	57.6	54.8807	61.4	57.6	52
20	65.67	58.17	62.6387	68.3333	58.1667	66.5		64	59.83	50.2691	69.2	59.8333	46.3333
21	59.33	61.8	63.2374	58	61.8	65.6667		56.5	55.6	54.0092	58.8333	55.6	51.8333
22	68	58.33	62.4233	66.6667	58.3333	63.7143		64.5	60	54.6864	70.5	60	45.4
23	66	73.33	63.9722	62.6667	73.3333	63.3333		62	57.33	53.9992	57.1667	57.3333	51.8571
24	63.33	67.33	62.2832	60.5	67.3333	60.5		63.67	66	50.4987	61.3333	66	40
25	57.17	60.33	64.5479	59.5	60.3333	71.1667		56.33	56	53.0656	54.5	56	52.1429
26	63.67	66.33	67.5427	59.1667	66.3333	65.7143		55.17	58.5	54.5464	58.1667	58.5	52.5
27	72.33	69.67	64.7481	69	69.6667	62.1429		53.83	50.67	53.3159	59.5	50.6667	49.5714
28	64.17	69	64.7095	61.8333	69	60.1429		57	61	57.538	60.8333	61	53
29	57.4	65	57.0933	57.2	65	53.2857		55	51	53.6919	58.3333	51	47.8333
30	66.17	63.5	67.0492	62.8333	63.5	61.1667		58.33	57.67	53.6467	57.6667	57.6667	50.1429
GNS, grain number per spike; phenotypic value is the mean of the eight individuals of each line

## Sheet: Table S2
Table S2 Statistics data of quality control, sequence alignment and variation sites from the Exome sequencing of Bulked Segregation analysis (BSE-Seq)
Sample ID	Quality Control						sequence alignment				SNP calling				InDel calling
	Raw Reads	Clean Reads	Raw Bases	Clean Bases	Clean Q30 Rate (%)		Mapped Rate (%)	Mean Sequencing Depth	Coverage ≥1X(%)		SNP	HomAlt	Singleton		InDel	HomAlt	Singleton
ZKM13F10	78551316	77283512	11461873793	10953437505	93.62		99.44	20.03	82.13		3391545	2332434	75344		193479	55044	4406
CM42	93386388	91988190	13651558619	13085823904	94.06		99.53	24.33	83.63		3657312	2748896	25929		205303	63593	1715
GNS-H	120,778,004	119,966,894	18116700600	17981262803	89.68		99.91	45.72	87.52		2566470	1604255	2095		173387	41089	311
GNS-L	172,409,648	171,166,254	25861447200	25655593976	90.43		99.91	64.96	90.25		3192973	1973543	6670		206602	48878	661
GNS, grain number per spike; Q30, the quality value greater than or equal to 30

## Sheet: Table S3
Table S3 Genomic regions associated with grain number per spike (GNS) detected by Exome sequencing of Bulked Segregation analysis (BSE-Seq)
Trait	Chromosome	ED					Δ(SNP-index)
		Interval (v2.1, Mb)	Interval (v1.0, Mb)	SNP	Cutoff		Interval (v2.1, Mb)	Interval (v1.0, Mb)	SNP	Cutoff
GNS	4B						70.81-79.36	67.71-76.31	101	0.3243
GNS	4B						658.42-665.45	658.52-665.30	122	0.3243
GNS	5A	404.14-440.88	403.99-440.74	417	0.1214		392.84-456.58	398.68-456.03	709	0.3243
GNS	6A	206.75-422.90	204.31-420.43	542	0.1214		265.97-320.49	263.38-317.92	147	0.3243
ED, Euclidean Distance; v1.0, CS RefSeq v1.0 by IWGSC; v2.1, CS RefSeq v2.1 by IWGSC

## Sheet: Table S4
Table S4 SNPs between ZKM13F10 and CM42 in the associated regions on chromosomes 5A and 6A (IWGSC RefSeq v1.0) from Exome sequencing of Bulked Segregation analysis (BSE-Seq)
Chromosome	position(IWSGC v1.0)	Allele A	Allele B	CM42	ZKM13F10
chr5A	323316549	G	A	A/A	G/G
chr5A	323316570	G	A	A/A	G/G
chr5A	323656083	G	T	T/T	G/G
chr5A	323664361	G	T	G/G	T/T
chr5A	323747473	G	T	G/G	T/T
chr5A	324394025	C	T	C/C	T/T
chr5A	324394644	C	T	C/C	T/T
chr5A	324486648	T	C	C/C	T/T
chr5A	324700132	G	A	G/G	A/A
chr5A	324960185	C	T	T/T	C/C
chr5A	325184470	A	G	G/G	A/A
chr5A	325370789	C	T	C/C	T/T
chr5A	325467199	C	T	T/T	C/C
chr5A	325789598	C	T	T/T	C/C
chr5A	325952841	G	C	C/C	G/G
chr5A	325996023	G	A	A/A	G/G
chr5A	326036148	T	G	G/G	T/T
chr5A	326036257	T	C	C/C	T/T
chr5A	326040151	G	A	A/A	G/G
chr5A	326041324	C	T	T/T	C/C
chr5A	326056337	C	T	T/T	C/C
chr5A	326192072	T	C	C/C	T/T
chr5A	326192204	C	T	C/C	T/T
chr5A	326192394	A	G	G/G	A/A
chr5A	326225126	G	A	A/A	G/G
chr5A	326225145	C	T	T/T	C/C
chr5A	326276323	C	T	C/C	T/T
chr5A	326276514	T	C	C/C	T/T
chr5A	326285330	C	T	T/T	C/C
chr5A	326297644	G	A	A/A	G/G
chr5A	326371344	C	T	T/T	C/C
chr5A	326652842	G	A	A/A	G/G
chr5A	326652862	C	T	C/C	T/T
chr5A	328239504	G	A	A/A	G/G
chr5A	328417159	G	A	G/G	A/A
chr5A	328417180	G	A	A/A	G/G
chr5A	328417185	G	A	A/A	G/G
chr5A	328807892	G	T	G/G	T/T
chr5A	328823774	G	A	G/G	A/A
chr5A	328824044	G	A	G/G	A/A
chr5A	328993721	A	G	G/G	A/A
chr5A	329232019	G	A	G/G	A/A
chr5A	329389221	C	T	C/C	T/T
chr5A	329505762	G	A	A/A	G/G
chr5A	329990657	C	T	C/C	T/T
chr5A	330517978	G	T	T/T	G/G
chr5A	331082595	G	A	G/G	A/A
chr5A	331306007	C	T	C/C	T/T
chr5A	331306503	G	A	G/G	A/A
chr5A	331660400	G	A	A/A	G/G
chr5A	332218317	C	T	T/T	C/C
chr5A	333408181	A	G	G/G	A/A
chr5A	335541435	G	A	A/A	G/G
chr5A	335684356	C	T	C/C	T/T
chr5A	336404336	C	T	T/T	C/C
chr5A	336461392	C	G	C/C	G/G
chr5A	337833963	T	C	T/T	C/C
chr5A	337891000	G	A	A/A	G/G
chr5A	338180025	G	C	C/C	G/G
chr5A	338180805	C	T	T/T	C/C
chr5A	339344589	C	A	A/A	C/C
chr5A	340129417	C	T	C/C	T/T
chr5A	340269922	T	C	C/C	T/T
chr5A	340429329	G	T	G/G	T/T
chr5A	340815700	A	G	A/A	G/G
chr5A	342210878	G	A	A/A	G/G
chr5A	342356157	T	C	T/T	C/C
chr5A	342807599	C	T	C/C	T/T
chr5A	343064432	C	A	C/C	A/A
chr5A	343712305	C	T	T/T	C/C
chr5A	343724843	G	A	G/G	A/A
chr5A	344285272	G	A	A/A	G/G
chr5A	344537697	A	G	G/G	A/A
chr5A	344814149	G	A	A/A	G/G
chr5A	345019162	C	T	C/C	T/T
chr5A	345666033	G	A	G/G	A/A
chr5A	346128624	A	G	G/G	A/A
chr5A	347148094	G	A	G/G	A/A
chr5A	347456389	T	C	C/C	T/T
chr5A	347893101	C	T	T/T	C/C
chr5A	347893976	C	T	C/C	T/T
chr5A	348825495	G	A	G/G	A/A
chr5A	348829167	C	T	C/C	T/T
chr5A	350040189	G	A	G/G	A/A
chr5A	350059936	G	A	A/A	G/G
chr5A	350070446	G	A	A/A	G/G
chr5A	350149407	G	A	G/G	A/A
chr5A	350724641	G	A	G/G	A/A
chr5A	350816138	G	A	G/G	A/A
chr5A	351560859	C	T	T/T	C/C
chr5A	352402610	G	A	A/A	G/G
chr5A	353955228	G	A	A/A	G/G
chr5A	354011047	C	T	C/C	T/T
chr5A	354140574	G	A	A/A	G/G
chr5A	354578950	C	T	T/T	C/C
chr5A	354689824	G	A	A/A	G/G
chr5A	356220007	C	T	T/T	C/C
chr5A	356458043	C	T	T/T	C/C
chr5A	356496293	T	A	A/A	T/T
chr5A	357078527	C	A	A/A	C/C
chr5A	357121936	C	T	C/C	T/T
chr5A	357743195	C	T	T/T	C/C
chr5A	357743268	G	T	G/G	T/T
chr5A	357804727	G	A	G/G	A/A
chr5A	357833391	C	T	C/C	T/T
chr5A	358716309	G	A	A/A	G/G
chr5A	358871915	G	A	A/A	G/G
chr5A	358871928	C	T	C/C	T/T
chr5A	359029643	G	A	G/G	A/A
chr5A	359032435	C	A	A/A	C/C
chr5A	359046615	A	T	A/A	T/T
chr5A	359697809	T	G	T/T	G/G
chr5A	359958306	G	A	G/G	A/A
chr5A	361221072	C	T	C/C	T/T
chr5A	361364519	C	T	C/C	T/T
chr5A	361683643	G	A	G/G	A/A
chr5A	361706716	C	T	T/T	C/C
chr5A	362104702	G	C	C/C	G/G
chr5A	362169840	C	T	C/C	T/T
chr5A	362451554	G	A	G/G	A/A
chr5A	362746062	G	A	A/A	G/G
chr5A	362793093	G	A	A/A	G/G
chr5A	362793136	G	A	G/G	A/A
chr5A	363215155	G	T	G/G	T/T
chr5A	363588031	G	A	G/G	A/A
chr5A	364137436	T	A	T/T	A/A
chr5A	364504891	T	C	C/C	T/T
chr5A	364611419	T	C	C/C	T/T
chr5A	364611436	G	A	A/A	G/G
chr5A	364611522	A	G	G/G	A/A
chr5A	364611561	G	A	A/A	G/G
chr5A	364611961	A	G	G/G	A/A
chr5A	364670801	C	T	T/T	C/C
chr5A	364677991	C	T	T/T	C/C
chr5A	364678176	A	G	G/G	A/A
chr5A	364679760	T	C	C/C	T/T
chr5A	364681259	T	C	C/C	T/T
chr5A	364709930	A	G	G/G	A/A
chr5A	364710440	T	C	C/C	T/T
chr5A	364874521	C	G	G/G	C/C
chr5A	364874619	G	A	A/A	G/G
chr5A	364883494	C	T	T/T	C/C
chr5A	364883535	C	G	G/G	C/C
chr5A	364958143	T	C	C/C	T/T
chr5A	364961706	C	T	T/T	C/C
chr5A	364961778	A	G	G/G	A/A
chr5A	364962141	G	C	C/C	G/G
chr5A	365044660	G	A	G/G	A/A
chr5A	365133968	G	A	G/G	A/A
chr5A	365610042	G	A	G/G	A/A
chr5A	365610137	C	T	T/T	C/C
chr5A	365610149	C	T	T/T	C/C
chr5A	366711142	G	A	G/G	A/A
chr5A	366908924	A	G	A/A	G/G
chr5A	367078743	G	C	G/G	C/C
chr5A	367205955	C	G	C/C	G/G
chr5A	367290346	G	A	A/A	G/G
chr5A	367558372	G	A	G/G	A/A
chr5A	367756854	A	T	T/T	A/A
chr5A	367794582	A	G	G/G	A/A
chr5A	368413144	G	A	G/G	A/A
chr5A	368496628	G	A	A/A	G/G
chr5A	368497043	C	T	T/T	C/C
chr5A	368567252	A	G	A/A	G/G
chr5A	368784204	G	A	A/A	G/G
chr5A	368791943	C	T	T/T	C/C
chr5A	369637329	G	A	G/G	A/A
chr5A	369637330	C	T	C/C	T/T
chr5A	369862637	G	C	C/C	G/G
chr5A	369863067	G	A	A/A	G/G
chr5A	369924221	G	A	G/G	A/A
chr5A	370043090	G	T	G/G	T/T
chr5A	370195022	C	T	T/T	C/C
chr5A	370245389	T	A	T/T	A/A
chr5A	370270016	A	G	G/G	A/A
chr5A	370473629	A	G	G/G	A/A
chr5A	371540825	G	A	A/A	G/G
chr5A	371794888	C	T	T/T	C/C
chr5A	372591193	G	A	G/G	A/A
chr5A	373067806	G	A	A/A	G/G
chr5A	373176535	C	T	T/T	C/C
chr5A	373808548	G	A	G/G	A/A
chr5A	374025166	C	G	C/C	G/G
chr5A	374232987	G	A	G/G	A/A
chr5A	374538723	G	A	G/G	A/A
chr5A	374741339	G	A	A/A	G/G
chr5A	375492330	C	T	C/C	T/T
chr5A	375894873	G	A	A/A	G/G
chr5A	375955151	G	A	G/G	A/A
chr5A	375955202	G	C	C/C	G/G
chr5A	376461144	C	T	C/C	T/T
chr5A	376663152	G	T	T/T	G/G
chr5A	377179224	G	A	A/A	G/G
chr5A	377685528	C	T	C/C	T/T
chr5A	378086775	G	A	A/A	G/G
chr5A	378478128	G	A	A/A	G/G
chr5A	379401253	C	A	A/A	C/C
chr5A	380143053	G	C	G/G	C/C
chr5A	380233730	T	C	T/T	C/C
chr5A	380234361	T	C	T/T	C/C
chr5A	380234370	T	C	T/T	C/C
chr5A	380265632	G	A	G/G	A/A
chr5A	380265643	G	A	A/A	G/G
chr5A	380269333	T	C	T/T	C/C
chr5A	380270063	T	C	T/T	C/C
chr5A	380423948	A	C	A/A	C/C
chr5A	380423959	G	C	G/G	C/C
chr5A	380423978	C	T	C/C	T/T
chr5A	380439723	C	T	C/C	T/T
chr5A	380439997	T	C	T/T	C/C
chr5A	380440088	A	C	A/A	C/C
chr5A	380440111	T	C	T/T	C/C
chr5A	380440167	C	T	C/C	T/T
chr5A	380440175	A	T	A/A	T/T
chr5A	380440249	A	C	A/A	C/C
chr5A	380522591	G	A	G/G	A/A
chr5A	380558202	T	C	T/T	C/C
chr5A	380561946	C	T	C/C	T/T
chr5A	380562467	G	A	G/G	A/A
chr5A	380562564	T	C	T/T	C/C
chr5A	380562645	G	A	G/G	A/A
chr5A	380562651	G	C	G/G	C/C
chr5A	380788480	G	A	G/G	A/A
chr5A	380794328	C	T	C/C	T/T
chr5A	380794437	A	G	A/A	G/G
chr5A	380794438	A	C	A/A	C/C
chr5A	380794689	G	A	G/G	A/A
chr5A	380805494	T	C	T/T	C/C
chr5A	380805573	C	A	C/C	A/A
chr5A	380805686	A	G	A/A	G/G
chr5A	380805775	T	C	T/T	C/C
chr5A	380806145	G	A	G/G	A/A
chr5A	380806761	A	G	A/A	G/G
chr5A	380806775	T	C	T/T	C/C
chr5A	380806827	C	T	C/C	T/T
chr5A	380806843	T	C	C/C	T/T
chr5A	380824056	C	T	C/C	T/T
chr5A	380824444	T	G	T/T	G/G
chr5A	380825021	T	A	T/T	A/A
chr5A	380825022	A	G	A/A	G/G
chr5A	380825106	G	A	G/G	A/A
chr5A	380825315	T	C	T/T	C/C
chr5A	380826154	A	T	A/A	T/T
chr5A	380826234	T	C	T/T	C/C
chr5A	380838885	G	A	G/G	A/A
chr5A	380839774	A	G	A/A	G/G
chr5A	380839776	G	A	G/G	A/A
chr5A	380841095	A	G	A/A	G/G
chr5A	380841110	T	C	T/T	C/C
chr5A	380841163	T	C	T/T	C/C
chr5A	380841230	C	T	C/C	T/T
chr5A	380842472	C	T	C/C	T/T
chr5A	380842549	T	C	T/T	C/C
chr5A	380842579	A	G	A/A	G/G
chr5A	380842645	C	T	C/C	T/T
chr5A	380842650	T	C	T/T	C/C
chr5A	380863961	T	C	T/T	C/C
chr5A	380927310	G	T	G/G	T/T
chr5A	380927402	G	A	G/G	A/A
chr5A	380927403	T	A	T/T	A/A
chr5A	380927423	A	G	A/A	G/G
chr5A	380927562	T	C	T/T	C/C
chr5A	380967499	G	A	G/G	A/A
chr5A	380967511	T	C	T/T	C/C
chr5A	381044174	A	G	A/A	G/G
chr5A	381044177	T	C	T/T	C/C
chr5A	381044206	T	C	T/T	C/C
chr5A	381058956	A	G	A/A	G/G
chr5A	381059051	T	C	T/T	C/C
chr5A	381059055	G	A	G/G	A/A
chr5A	381059080	T	C	T/T	C/C
chr5A	381300027	T	C	T/T	C/C
chr5A	381304294	C	A	C/C	A/A
chr5A	381304413	C	T	C/C	T/T
chr5A	381304899	T	C	T/T	C/C
chr5A	381366037	T	C	T/T	C/C
chr5A	381366719	G	T	G/G	T/T
chr5A	381370046	A	G	A/A	G/G
chr5A	381371122	T	C	T/T	C/C
chr5A	381371504	T	G	T/T	G/G
chr5A	381501382	C	T	C/C	T/T
chr5A	381501393	T	C	T/T	C/C
chr5A	381502672	T	C	T/T	C/C
chr5A	381502679	A	G	A/A	G/G
chr5A	381502736	G	A	G/G	A/A
chr5A	381502753	A	G	A/A	G/G
chr5A	381502777	G	T	G/G	T/T
chr5A	381550664	G	A	G/G	A/A
chr5A	381550679	C	T	C/C	T/T
chr5A	381554905	C	T	C/C	T/T
chr5A	381609975	C	T	C/C	T/T
chr5A	381610153	A	G	A/A	G/G
chr5A	381624223	T	C	T/T	C/C
chr5A	381702217	G	C	C/C	G/G
chr5A	381702283	G	A	A/A	G/G
chr5A	381706912	T	C	C/C	T/T
chr5A	381755659	G	A	A/A	G/G
chr5A	381763112	A	T	T/T	A/A
chr5A	382068871	A	G	G/G	A/A
chr5A	382068905	A	T	T/T	A/A
chr5A	382069095	A	T	T/T	A/A
chr5A	382069953	T	G	G/G	T/T
chr5A	382071217	C	T	T/T	C/C
chr5A	382071291	A	G	G/G	A/A
chr5A	382071645	A	G	G/G	A/A
chr5A	382071982	T	C	C/C	T/T
chr5A	382072203	A	G	G/G	A/A
chr5A	382072208	G	A	A/A	G/G
chr5A	382072566	G	C	C/C	G/G
chr5A	382072696	A	G	G/G	A/A
chr5A	382088849	T	G	G/G	T/T
chr5A	382088895	A	C	C/C	A/A
chr5A	382088908	A	T	T/T	A/A
chr5A	382089162	T	C	C/C	T/T
chr5A	382089242	C	T	T/T	C/C
chr5A	382089433	G	A	A/A	G/G
chr5A	382089825	G	A	A/A	G/G
chr5A	382089995	A	C	C/C	A/A
chr5A	382090592	A	G	G/G	A/A
chr5A	382091331	A	C	C/C	A/A
chr5A	382104584	C	T	T/T	C/C
chr5A	382104680	C	T	T/T	C/C
chr5A	382112581	A	G	G/G	A/A
chr5A	382112855	T	C	C/C	T/T
chr5A	382113600	T	C	C/C	T/T
chr5A	382116088	C	T	T/T	C/C
chr5A	382151689	C	T	C/C	T/T
chr5A	382151696	G	A	A/A	G/G
chr5A	382264360	G	A	A/A	G/G
chr5A	382267062	C	G	G/G	C/C
chr5A	382277485	T	G	G/G	T/T
chr5A	382277824	C	T	T/T	C/C
chr5A	382285108	G	A	A/A	G/G
chr5A	382290227	T	C	C/C	T/T
chr5A	382290272	C	A	A/A	C/C
chr5A	382290307	T	G	G/G	T/T
chr5A	382292285	G	A	A/A	G/G
chr5A	382292711	A	G	G/G	A/A
chr5A	382327006	T	C	C/C	T/T
chr5A	382328149	G	A	A/A	G/G
chr5A	382335088	A	C	A/A	C/C
chr5A	382566794	G	A	A/A	G/G
chr5A	382775993	C	T	T/T	C/C
chr5A	384619479	C	T	C/C	T/T
chr5A	385570393	G	A	A/A	G/G
chr5A	385879707	A	G	G/G	A/A
chr5A	387704014	G	A	A/A	G/G
chr5A	387926761	T	C	C/C	T/T
chr5A	388855116	G	A	A/A	G/G
chr5A	388935015	C	T	T/T	C/C
chr5A	389052998	T	C	C/C	T/T
chr5A	389053943	A	C	C/C	A/A
chr5A	389054386	A	G	G/G	A/A
chr5A	389058082	T	C	C/C	T/T
chr5A	389059090	C	T	T/T	C/C
chr5A	389059547	G	A	A/A	G/G
chr5A	389059749	C	A	A/A	C/C
chr5A	389060262	A	G	G/G	A/A
chr5A	389060376	T	G	G/G	T/T
chr5A	389060633	T	C	C/C	T/T
chr5A	389064132	C	A	A/A	C/C
chr5A	389064334	G	T	T/T	G/G
chr5A	389068054	T	C	C/C	T/T
chr5A	389804173	G	A	G/G	A/A
chr5A	391812892	T	C	T/T	C/C
chr5A	395057684	C	T	C/C	T/T
chr5A	395808322	C	T	T/T	C/C
chr5A	395835737	C	T	T/T	C/C
chr5A	395874605	G	A	G/G	A/A
chr5A	395876078	G	A	G/G	A/A
chr5A	395876333	G	A	G/G	A/A
chr5A	395876407	T	C	T/T	C/C
chr5A	395876657	C	T	C/C	T/T
chr5A	395876760	G	T	G/G	T/T
chr5A	395886197	T	C	C/C	T/T
chr5A	395918522	C	T	T/T	C/C
chr5A	396238517	G	A	G/G	A/A
chr5A	396307519	G	A	A/A	G/G
chr5A	396490795	G	A	A/A	G/G
chr5A	397524678	G	T	T/T	G/G
chr5A	397591825	A	C	A/A	C/C
chr5A	397628385	G	T	T/T	G/G
chr5A	398680882	C	A	A/A	C/C
chr5A	398786269	C	T	C/C	T/T
chr5A	399370985	G	A	A/A	G/G
chr5A	400066365	T	G	T/T	G/G
chr5A	400399594	G	A	G/G	A/A
chr5A	401144692	C	T	C/C	T/T
chr5A	401264330	G	A	G/G	A/A
chr5A	401445025	C	T	T/T	C/C
chr5A	401846601	G	A	A/A	G/G
chr5A	401880327	C	T	T/T	C/C
chr5A	402003652	C	T	T/T	C/C
chr5A	402004454	C	T	T/T	C/C
chr5A	402540434	T	G	G/G	T/T
chr5A	402541877	T	A	A/A	T/T
chr5A	402541886	A	G	G/G	A/A
chr5A	402541961	C	T	T/T	C/C
chr5A	402584028	A	T	T/T	A/A
chr5A	402584200	G	C	C/C	G/G
chr5A	402657747	G	A	A/A	G/G
chr5A	402735877	C	T	T/T	C/C
chr5A	402735941	G	A	A/A	G/G
chr5A	402735985	C	T	T/T	C/C
chr5A	402829549	A	G	G/G	A/A
chr5A	402829589	G	A	A/A	G/G
chr5A	402829610	T	C	C/C	T/T
chr5A	402906673	C	G	G/G	C/C
chr5A	402964270	T	C	C/C	T/T
chr5A	402974334	C	T	T/T	C/C
chr5A	402977693	A	G	G/G	A/A
chr5A	403028757	T	G	G/G	T/T
chr5A	403028758	C	A	A/A	C/C
chr5A	403028958	C	G	G/G	C/C
chr5A	403028994	A	G	G/G	A/A
chr5A	403283658	G	A	A/A	G/G
chr5A	403283690	C	T	T/T	C/C
chr5A	403283695	A	G	G/G	A/A
chr5A	403283742	G	A	A/A	G/G
chr5A	403283891	A	C	C/C	A/A
chr5A	403284008	A	G	G/G	A/A
chr5A	403284533	G	C	C/C	G/G
chr5A	403288079	A	G	G/G	A/A
chr5A	403292379	G	A	A/A	G/G
chr5A	403351057	A	G	G/G	A/A
chr5A	403351733	T	C	C/C	T/T
chr5A	403352023	A	C	C/C	A/A
chr5A	403354743	G	A	A/A	G/G
chr5A	403422026	G	T	T/T	G/G
chr5A	403554767	G	T	T/T	G/G
chr5A	403703473	A	C	C/C	A/A
chr5A	403703494	T	G	G/G	T/T
chr5A	403830927	G	A	A/A	G/G
chr5A	403899063	G	A	A/A	G/G
chr5A	403909506	A	G	G/G	A/A
chr5A	403909868	G	A	A/A	G/G
chr5A	403945976	G	A	A/A	G/G
chr5A	403946046	C	T	T/T	C/C
chr5A	403946096	T	C	C/C	T/T
chr5A	403946132	C	T	C/C	T/T
chr5A	403946167	G	A	A/A	G/G
chr5A	403946273	G	A	A/A	G/G
chr5A	403946546	A	G	G/G	A/A
chr5A	403946573	T	C	C/C	T/T
chr5A	403946685	G	A	A/A	G/G
chr5A	403994052	A	G	G/G	A/A
chr5A	403994108	C	G	G/G	C/C
chr5A	403994143	G	A	A/A	G/G
chr5A	403994196	T	G	G/G	T/T
chr5A	403994284	A	G	G/G	A/A
chr5A	403994355	G	A	A/A	G/G
chr5A	403994425	C	T	T/T	C/C
chr5A	404014964	G	A	A/A	G/G
chr5A	404016307	C	T	T/T	C/C
chr5A	404016457	G	T	T/T	G/G
chr5A	404041005	T	C	C/C	T/T
chr5A	404041033	G	C	C/C	G/G
chr5A	404041074	G	T	T/T	G/G
chr5A	404166175	A	G	G/G	A/A
chr5A	404177235	A	G	G/G	A/A
chr5A	404229574	G	A	A/A	G/G
chr5A	404233453	T	A	A/A	T/T
chr5A	404233454	C	T	T/T	C/C
chr5A	404236437	T	A	A/A	T/T
chr5A	404236444	A	G	G/G	A/A
chr5A	404236734	T	C	C/C	T/T
chr5A	404236843	T	C	C/C	T/T
chr5A	404238200	G	T	T/T	G/G
chr5A	404238226	G	C	C/C	G/G
chr5A	404240182	G	A	A/A	G/G
chr5A	404312215	A	G	G/G	A/A
chr5A	404313266	C	T	T/T	C/C
chr5A	404314074	A	G	G/G	A/A
chr5A	404314737	C	T	T/T	C/C
chr5A	404314927	G	A	A/A	G/G
chr5A	404316554	C	G	G/G	C/C
chr5A	404316639	T	C	C/C	T/T
chr5A	404458042	A	G	G/G	A/A
chr5A	404458122	T	C	C/C	T/T
chr5A	404462731	C	T	C/C	T/T
chr5A	404462759	G	A	A/A	G/G
chr5A	404531565	C	T	T/T	C/C
chr5A	404531854	C	T	T/T	C/C
chr5A	404531947	C	G	G/G	C/C
chr5A	404532593	G	A	G/G	A/A
chr5A	404534741	C	G	G/G	C/C
chr5A	404534861	T	C	C/C	T/T
chr5A	404555702	C	T	T/T	C/C
chr5A	404565874	G	A	A/A	G/G
chr5A	404566000	A	C	C/C	A/A
chr5A	404566192	A	G	G/G	A/A
chr5A	404608228	T	A	A/A	T/T
chr5A	404629055	G	A	A/A	G/G
chr5A	404629071	G	A	A/A	G/G
chr5A	404993000	A	G	G/G	A/A
chr5A	404993562	T	C	C/C	T/T
chr5A	404994384	T	G	G/G	T/T
chr5A	405013879	C	G	C/C	G/G
chr5A	405014267	T	C	T/T	C/C
chr5A	405014899	T	A	T/T	A/A
chr5A	405014901	G	C	G/G	C/C
chr5A	405019338	C	T	C/C	T/T
chr5A	405020016	A	G	A/A	G/G
chr5A	405028641	T	G	T/T	G/G
chr5A	405028834	C	T	C/C	T/T
chr5A	405031592	C	T	C/C	T/T
chr5A	405031624	C	T	C/C	T/T
chr5A	405039679	A	G	A/A	G/G
chr5A	405039899	C	T	C/C	T/T
chr5A	405039911	G	A	G/G	A/A
chr5A	405305069	G	A	G/G	A/A
chr5A	406479664	G	A	G/G	A/A
chr5A	406479886	A	G	A/A	G/G
chr5A	406521724	A	G	G/G	A/A
chr5A	406522065	C	T	C/C	T/T
chr5A	406522266	G	C	G/G	C/C
chr5A	406522585	G	T	G/G	T/T
chr5A	406522651	C	T	C/C	T/T
chr5A	406523906	G	A	G/G	A/A
chr5A	406524021	A	G	A/A	G/G
chr5A	406524496	A	G	A/A	G/G
chr5A	406532280	C	T	C/C	T/T
chr5A	406533198	C	T	C/C	T/T
chr5A	406534942	C	T	C/C	T/T
chr5A	406536059	T	C	C/C	T/T
chr5A	406536926	C	G	G/G	C/C
chr5A	406537103	A	C	A/A	C/C
chr5A	406669577	A	G	G/G	A/A
chr5A	406670100	A	G	A/A	G/G
chr5A	406672227	A	G	G/G	A/A
chr5A	406672255	G	A	G/G	A/A
chr5A	406832641	G	C	G/G	C/C
chr5A	406835580	G	C	G/G	C/C
chr5A	406836414	C	T	C/C	T/T
chr5A	406836872	G	A	G/G	A/A
chr5A	406836949	C	T	C/C	T/T
chr5A	406837288	G	A	G/G	A/A
chr5A	406837723	A	G	A/A	G/G
chr5A	406837897	C	G	C/C	G/G
chr5A	406840140	C	T	C/C	T/T
chr5A	406840251	G	A	G/G	A/A
chr5A	407238976	T	C	C/C	T/T
chr5A	407289619	G	A	A/A	G/G
chr5A	407289684	G	A	A/A	G/G
chr5A	407289758	C	T	T/T	C/C
chr5A	407289805	G	A	A/A	G/G
chr5A	407290347	C	G	G/G	C/C
chr5A	407429920	G	C	C/C	G/G
chr5A	407429959	G	A	A/A	G/G
chr5A	407430086	T	C	C/C	T/T
chr5A	407545888	T	C	C/C	T/T
chr5A	407545986	C	G	G/G	C/C
chr5A	407780344	G	A	A/A	G/G
chr5A	407780400	A	G	G/G	A/A
chr5A	407780526	T	C	C/C	T/T
chr5A	407780574	C	T	T/T	C/C
chr5A	407780630	T	A	A/A	T/T
chr5A	407780800	A	G	G/G	A/A
chr5A	407780804	T	C	C/C	T/T
chr5A	407781132	C	T	T/T	C/C
chr5A	407781158	T	C	C/C	T/T
chr5A	407781217	G	A	A/A	G/G
chr5A	407940123	G	C	C/C	G/G
chr5A	407993466	T	C	C/C	T/T
chr5A	407993496	C	T	T/T	C/C
chr5A	408180223	T	C	C/C	T/T
chr5A	408180600	G	A	A/A	G/G
chr5A	408180779	C	T	T/T	C/C
chr5A	408181104	T	C	C/C	T/T
chr5A	408190992	T	C	C/C	T/T
chr5A	408193201	A	G	G/G	A/A
chr5A	408197716	C	T	T/T	C/C
chr5A	408212168	C	T	T/T	C/C
chr5A	408281708	A	G	G/G	A/A
chr5A	408519910	A	G	G/G	A/A
chr5A	408520023	A	G	G/G	A/A
chr5A	408520038	C	G	G/G	C/C
chr5A	408583045	C	A	A/A	C/C
chr5A	408841858	A	C	C/C	A/A
chr5A	408910132	T	C	C/C	T/T
chr5A	408911315	G	C	C/C	G/G
chr5A	408912505	T	A	A/A	T/T
chr5A	408913311	A	C	C/C	A/A
chr5A	408914348	G	A	A/A	G/G
chr5A	408930186	T	C	C/C	T/T
chr5A	409000729	C	T	T/T	C/C
chr5A	409000789	G	A	A/A	G/G
chr5A	409107399	G	A	A/A	G/G
chr5A	409318250	C	T	T/T	C/C
chr5A	409318611	A	G	G/G	A/A
chr5A	409318893	G	A	A/A	G/G
chr5A	409319064	C	A	A/A	C/C
chr5A	409324360	C	T	T/T	C/C
chr5A	409324398	T	C	C/C	T/T
chr5A	409324518	T	C	C/C	T/T
chr5A	409324548	A	G	G/G	A/A
chr5A	409324556	T	A	A/A	T/T
chr5A	409324663	T	C	C/C	T/T
chr5A	409324795	G	A	A/A	G/G
chr5A	409657159	G	A	A/A	G/G
chr5A	409657169	T	C	C/C	T/T
chr5A	409657221	G	A	A/A	G/G
chr5A	409707382	G	T	T/T	G/G
chr5A	409707408	T	C	C/C	T/T
chr5A	409818663	G	C	C/C	G/G
chr5A	410112357	A	T	A/A	T/T
chr5A	410112474	A	G	G/G	A/A
chr5A	410195504	C	A	A/A	C/C
chr5A	410203431	C	T	T/T	C/C
chr5A	410203533	C	G	G/G	C/C
chr5A	410499218	T	C	C/C	T/T
chr5A	410699030	T	C	C/C	T/T
chr5A	410699081	G	A	A/A	G/G
chr5A	410699146	G	A	A/A	G/G
chr5A	410699160	C	T	T/T	C/C
chr5A	410699164	G	A	A/A	G/G
chr5A	410708062	A	G	G/G	A/A
chr5A	410811842	C	T	T/T	C/C
chr5A	410811906	G	A	A/A	G/G
chr5A	410811951	G	A	G/G	A/A
chr5A	411267952	A	G	G/G	A/A
chr5A	411321174	A	G	G/G	A/A
chr5A	411322726	A	G	G/G	A/A
chr5A	411322789	G	T	T/T	G/G
chr5A	411428337	G	A	A/A	G/G
chr5A	411456461	C	T	T/T	C/C
chr5A	411456475	C	T	T/T	C/C
chr5A	411474052	C	T	T/T	C/C
chr5A	411474200	A	G	G/G	A/A
chr5A	411474238	G	A	A/A	G/G
chr5A	411563504	A	G	G/G	A/A
chr5A	411688716	T	C	C/C	T/T
chr5A	411695369	A	G	G/G	A/A
chr5A	411878871	A	G	G/G	A/A
chr5A	412103225	G	T	T/T	G/G
chr5A	412103790	A	T	T/T	A/A
chr5A	412104490	G	A	A/A	G/G
chr5A	412169333	G	A	A/A	G/G
chr5A	412169555	G	A	A/A	G/G
chr5A	412169714	G	A	A/A	G/G
chr5A	412220212	T	C	C/C	T/T
chr5A	412227354	A	G	G/G	A/A
chr5A	412584274	G	A	A/A	G/G
chr5A	412584368	G	A	A/A	G/G
chr5A	412584458	G	A	A/A	G/G
chr5A	412733822	T	C	C/C	T/T
chr5A	412752679	C	T	T/T	C/C
chr5A	412753206	C	A	A/A	C/C
chr5A	412904030	G	A	A/A	G/G
chr5A	412913376	G	A	A/A	G/G
chr5A	412913631	C	G	G/G	C/C
chr5A	412913657	T	C	C/C	T/T
chr5A	412914792	A	G	G/G	A/A
chr5A	412961259	A	C	C/C	A/A
chr5A	413040821	A	C	C/C	A/A
chr5A	413040824	A	C	C/C	A/A
chr5A	413040831	G	T	T/T	G/G
chr5A	413042775	C	T	T/T	C/C
chr5A	413043463	G	A	A/A	G/G
chr5A	413043503	C	A	A/A	C/C
chr5A	413043561	T	C	C/C	T/T
chr5A	413043631	A	C	C/C	A/A
chr5A	413043715	T	C	C/C	T/T
chr5A	413043785	C	A	A/A	C/C
chr5A	413044361	C	T	T/T	C/C
chr5A	413047845	T	G	G/G	T/T
chr5A	413051094	G	C	C/C	G/G
chr5A	413051528	A	T	T/T	A/A
chr5A	413051837	C	T	T/T	C/C
chr5A	413055852	C	T	T/T	C/C
chr5A	413055898	T	C	C/C	T/T
chr5A	413056164	T	C	C/C	T/T
chr5A	413056189	C	T	T/T	C/C
chr5A	413063195	C	T	T/T	C/C
chr5A	413063244	G	T	T/T	G/G
chr5A	413063273	A	T	T/T	A/A
chr5A	413063473	T	C	C/C	T/T
chr5A	413156409	A	G	G/G	A/A
chr5A	413156536	G	A	A/A	G/G
chr5A	413159999	C	T	T/T	C/C
chr5A	413165436	A	G	G/G	A/A
chr5A	413165467	A	G	G/G	A/A
chr5A	413165586	T	G	G/G	T/T
chr5A	413165589	T	C	C/C	T/T
chr5A	413195010	C	T	T/T	C/C
chr5A	413195154	C	T	T/T	C/C
chr5A	413195175	C	A	A/A	C/C
chr5A	413195374	T	C	C/C	T/T
chr5A	413227517	C	G	G/G	C/C
chr5A	413227811	T	G	G/G	T/T
chr5A	413232916	C	T	T/T	C/C
chr5A	413232922	C	G	G/G	C/C
chr5A	413233207	G	A	A/A	G/G
chr5A	413235968	C	A	A/A	C/C
chr5A	413236737	C	G	G/G	C/C
chr5A	413236738	T	C	C/C	T/T
chr5A	413237206	T	C	C/C	T/T
chr5A	413241913	T	C	C/C	T/T
chr5A	413411560	G	A	A/A	G/G
chr5A	413412116	A	G	G/G	A/A
chr5A	413412206	G	A	A/A	G/G
chr5A	413412243	G	A	A/A	G/G
chr5A	413412450	T	C	C/C	T/T
chr5A	413412900	C	A	A/A	C/C
chr5A	413413392	T	C	C/C	T/T
chr5A	413414055	T	A	A/A	T/T
chr5A	413414700	G	A	A/A	G/G
chr5A	413417674	T	C	C/C	T/T
chr5A	413418647	A	G	G/G	A/A
chr5A	413419029	T	C	C/C	T/T
chr5A	413419336	T	G	G/G	T/T
chr5A	413419542	C	T	T/T	C/C
chr5A	413427920	C	G	G/G	C/C
chr5A	413429750	C	G	G/G	C/C
chr5A	413533942	C	G	G/G	C/C
chr5A	413635841	A	G	G/G	A/A
chr5A	413635951	T	C	C/C	T/T
chr5A	413783227	T	C	C/C	T/T
chr5A	414009789	C	T	T/T	C/C
chr5A	414009877	C	T	T/T	C/C
chr5A	414009901	A	G	G/G	A/A
chr5A	414047623	C	T	T/T	C/C
chr5A	414047633	C	T	T/T	C/C
chr5A	414047765	A	T	T/T	A/A
chr5A	414048806	C	T	T/T	C/C
chr5A	414048811	T	C	C/C	T/T
chr5A	414048956	T	C	T/T	C/C
chr5A	414049327	C	T	T/T	C/C
chr5A	414049431	C	A	A/A	C/C
chr5A	414049555	C	T	T/T	C/C
chr5A	414049700	C	T	C/C	T/T
chr5A	414049772	G	T	G/G	T/T
chr5A	414051524	T	A	A/A	T/T
chr5A	414160934	C	G	G/G	C/C
chr5A	414161629	A	G	G/G	A/A
chr5A	414161640	A	G	G/G	A/A
chr5A	414161681	A	G	A/A	G/G
chr5A	414161746	G	A	G/G	A/A
chr5A	414162863	G	C	C/C	G/G
chr5A	414163569	C	T	T/T	C/C
chr5A	414165093	A	G	A/A	G/G
chr5A	414165987	G	C	G/G	C/C
chr5A	414166492	G	C	G/G	C/C
chr5A	414166589	C	T	T/T	C/C
chr5A	414167257	C	T	C/C	T/T
chr5A	414167421	G	A	G/G	A/A
chr5A	414167609	G	A	G/G	A/A
chr5A	414298190	C	A	C/C	A/A
chr5A	414298192	C	T	T/T	C/C
chr5A	414298404	G	A	G/G	A/A
chr5A	414299033	C	T	C/C	T/T
chr5A	414299273	G	A	A/A	G/G
chr5A	414408963	C	T	C/C	T/T
chr5A	414410965	T	C	T/T	C/C
chr5A	414411825	A	C	C/C	A/A
chr5A	414514215	T	G	G/G	T/T
chr5A	414514268	G	C	C/C	G/G
chr5A	414514445	A	T	T/T	A/A
chr5A	414514460	T	C	C/C	T/T
chr5A	414558218	C	T	T/T	C/C
chr5A	414558285	C	T	T/T	C/C
chr5A	414631624	G	A	G/G	A/A
chr5A	414955454	C	G	C/C	G/G
chr5A	415322400	T	C	C/C	T/T
chr5A	415431604	G	T	T/T	G/G
chr5A	417252683	C	T	T/T	C/C
chr5A	417841737	G	A	A/A	G/G
chr5A	417892008	A	T	T/T	A/A
chr5A	418254143	C	T	T/T	C/C
chr5A	422053063	G	A	G/G	A/A
chr5A	423177159	A	G	A/A	G/G
chr5A	423747303	G	A	A/A	G/G
chr5A	423896810	C	A	C/C	A/A
chr5A	423896981	C	T	C/C	T/T
chr5A	423897081	C	T	C/C	T/T
chr5A	423897289	T	C	T/T	C/C
chr5A	423921236	G	A	G/G	A/A
chr5A	423921544	G	A	G/G	A/A
chr5A	426312379	A	G	A/A	G/G
chr5A	426349143	T	G	T/T	G/G
chr5A	426350009	C	G	C/C	G/G
chr5A	426350492	G	T	G/G	T/T
chr5A	426350498	C	T	C/C	T/T
chr5A	426358950	T	C	T/T	C/C
chr5A	426405629	G	A	G/G	A/A
chr5A	426405653	T	C	T/T	C/C
chr5A	426405660	T	G	T/T	G/G
chr5A	426529263	A	C	A/A	C/C
chr5A	426530550	C	T	C/C	T/T
chr5A	426530753	T	C	T/T	C/C
chr5A	426532237	A	G	A/A	G/G
chr5A	426532701	A	G	A/A	G/G
chr5A	426533694	A	C	A/A	C/C
chr5A	426534697	A	G	A/A	G/G
chr5A	426534860	C	A	C/C	A/A
chr5A	426535511	T	C	T/T	C/C
chr5A	426535535	T	C	T/T	C/C
chr5A	426551510	G	A	G/G	A/A
chr5A	426551689	A	G	A/A	G/G
chr5A	426554259	C	T	C/C	T/T
chr5A	426554383	T	C	T/T	C/C
chr5A	426554486	A	G	A/A	G/G
chr5A	426745022	C	A	C/C	A/A
chr5A	426745088	G	T	G/G	T/T
chr5A	426747451	G	T	G/G	T/T
chr5A	426872889	T	C	T/T	C/C
chr5A	426872914	T	C	T/T	C/C
chr5A	426872928	A	G	A/A	G/G
chr5A	426873311	T	C	T/T	C/C
chr5A	426873408	G	C	G/G	C/C
chr5A	426903831	G	T	G/G	T/T
chr5A	426926833	T	C	T/T	C/C
chr5A	426927079	A	G	A/A	G/G
chr5A	426927206	C	T	C/C	T/T
chr5A	426927294	G	A	G/G	A/A
chr5A	426931074	C	T	C/C	T/T
chr5A	426931312	C	A	C/C	A/A
chr5A	426931364	C	T	C/C	T/T
chr5A	426931480	G	T	G/G	T/T
chr5A	426931970	C	T	T/T	C/C
chr5A	426936313	C	T	C/C	T/T
chr5A	427073523	T	A	T/T	A/A
chr5A	427087089	C	A	C/C	A/A
chr5A	427087102	G	A	G/G	A/A
chr5A	427087492	T	C	T/T	C/C
chr5A	427087692	G	A	A/A	G/G
chr5A	427087730	G	A	G/G	A/A
chr5A	427090777	C	G	C/C	G/G
chr5A	427099492	G	A	A/A	G/G
chr5A	427266749	T	C	C/C	T/T
chr5A	427783983	G	A	A/A	G/G
chr5A	427869994	G	A	A/A	G/G
chr5A	428153331	C	A	C/C	A/A
chr5A	428241827	G	C	C/C	G/G
chr5A	428248214	C	G	G/G	C/C
chr5A	428555049	C	T	T/T	C/C
chr5A	428635188	C	G	G/G	C/C
chr5A	428635582	C	G	G/G	C/C
chr5A	428763050	G	A	G/G	A/A
chr5A	428763980	T	G	G/G	T/T
chr5A	428994905	C	A	A/A	C/C
chr5A	429112736	G	A	G/G	A/A
chr5A	429114319	A	G	G/G	A/A
chr5A	429170614	G	A	A/A	G/G
chr5A	429187497	C	T	T/T	C/C
chr5A	429249050	T	A	A/A	T/T
chr5A	429251500	G	C	C/C	G/G
chr5A	429306938	G	A	G/G	A/A
chr5A	429306959	A	G	G/G	A/A
chr5A	429314875	T	C	C/C	T/T
chr5A	429403548	T	C	C/C	T/T
chr5A	429515919	T	C	C/C	T/T
chr5A	429748849	C	T	T/T	C/C
chr5A	430045044	A	G	A/A	G/G
chr5A	430045331	T	C	T/T	C/C
chr5A	430045585	A	G	A/A	G/G
chr5A	430238744	C	T	C/C	T/T
chr5A	430244404	T	C	T/T	C/C
chr5A	430246218	C	T	C/C	T/T
chr5A	430246395	C	G	C/C	G/G
chr5A	430246677	G	A	G/G	A/A
chr5A	430247373	A	G	A/A	G/G
chr5A	430247866	A	C	A/A	C/C
chr5A	430248326	T	C	T/T	C/C
chr5A	430330828	G	T	G/G	T/T
chr5A	430334298	A	C	A/A	C/C
chr5A	430490625	C	G	C/C	G/G
chr5A	430491270	T	C	T/T	C/C
chr5A	430506574	T	C	T/T	C/C
chr5A	430506804	T	C	T/T	C/C
chr5A	430507681	G	A	G/G	A/A
chr5A	430508028	A	T	A/A	T/T
chr5A	430625005	C	T	C/C	T/T
chr5A	430956903	C	T	C/C	T/T
chr5A	430958515	C	T	C/C	T/T
chr5A	431044298	G	A	G/G	A/A
chr5A	431044317	G	A	G/G	A/A
chr5A	431044423	G	A	G/G	A/A
chr5A	431044868	G	A	G/G	A/A
chr5A	431044912	A	G	A/A	G/G
chr5A	431045006	C	T	C/C	T/T
chr5A	431056307	A	G	A/A	G/G
chr5A	431056315	G	A	G/G	A/A
chr5A	431068958	G	C	C/C	G/G
chr5A	431069108	C	A	C/C	A/A
chr5A	431891284	A	G	A/A	G/G
chr5A	431891503	G	C	G/G	C/C
chr5A	431891606	T	C	T/T	C/C
chr5A	431891637	A	G	A/A	G/G
chr5A	431891647	G	A	G/G	A/A
chr5A	431891791	C	A	C/C	A/A
chr5A	431891860	G	A	G/G	A/A
chr5A	431892447	T	C	T/T	C/C
chr5A	431894663	G	C	G/G	C/C
chr5A	431894748	G	C	G/G	C/C
chr5A	431894778	C	T	C/C	T/T
chr5A	431915015	C	T	C/C	T/T
chr5A	431915113	G	C	G/G	C/C
chr5A	431915632	G	A	A/A	G/G
chr5A	432031649	T	C	C/C	T/T
chr5A	432231242	G	A	A/A	G/G
chr5A	432231663	T	C	C/C	T/T
chr5A	432252333	G	A	A/A	G/G
chr5A	432321834	G	A	A/A	G/G
chr5A	432415953	G	A	A/A	G/G
chr5A	432420483	G	A	A/A	G/G
chr5A	432443021	C	T	T/T	C/C
chr5A	432447502	C	G	G/G	C/C
chr5A	432641338	A	C	C/C	A/A
chr5A	432641343	C	T	T/T	C/C
chr5A	432641348	A	G	G/G	A/A
chr5A	432691138	A	G	G/G	A/A
chr5A	432934478	G	A	A/A	G/G
chr5A	432992208	G	A	A/A	G/G
chr5A	432992224	C	T	T/T	C/C
chr5A	433068293	G	A	A/A	G/G
chr5A	433175281	T	C	C/C	T/T
chr5A	433175396	T	C	C/C	T/T
chr5A	433176501	G	A	A/A	G/G
chr5A	433176527	T	C	C/C	T/T
chr5A	433254140	T	C	C/C	T/T
chr5A	433254167	A	G	G/G	A/A
chr5A	433281453	C	T	T/T	C/C
chr5A	433311696	C	T	T/T	C/C
chr5A	433353860	T	C	C/C	T/T
chr5A	433353910	A	G	G/G	A/A
chr5A	433489214	C	T	T/T	C/C
chr5A	433567185	G	C	C/C	G/G
chr5A	433571741	T	C	C/C	T/T
chr5A	433571750	C	T	T/T	C/C
chr5A	433572191	C	G	G/G	C/C
chr5A	433754383	G	T	T/T	G/G
chr5A	433776241	A	G	G/G	A/A
chr5A	433782466	C	G	G/G	C/C
chr5A	433782733	T	G	G/G	T/T
chr5A	433784260	T	G	G/G	T/T
chr5A	433784673	C	A	A/A	C/C
chr5A	433935708	C	T	T/T	C/C
chr5A	434138492	T	G	G/G	T/T
chr5A	434138507	T	A	A/A	T/T
chr5A	434464925	C	T	T/T	C/C
chr5A	434465111	A	G	G/G	A/A
chr5A	434497589	C	T	T/T	C/C
chr5A	434870263	T	C	C/C	T/T
chr5A	435041435	A	G	G/G	A/A
chr5A	435109119	C	A	A/A	C/C
chr5A	435109185	A	G	G/G	A/A
chr5A	435186636	C	T	T/T	C/C
chr5A	435248362	T	C	C/C	T/T
chr5A	435469472	A	C	C/C	A/A
chr5A	435469583	T	C	C/C	T/T
chr5A	435476109	G	C	C/C	G/G
chr5A	435692420	G	C	C/C	G/G
chr5A	435698256	T	C	C/C	T/T
chr5A	435714254	T	C	C/C	T/T
chr5A	435734917	G	A	A/A	G/G
chr5A	435734926	G	A	A/A	G/G
chr5A	435742811	A	G	G/G	A/A
chr5A	435743377	A	G	G/G	A/A
chr5A	435966406	C	T	T/T	C/C
chr5A	435966419	G	A	A/A	G/G
chr5A	436077603	G	A	A/A	G/G
chr5A	436077744	T	C	C/C	T/T
chr5A	436089115	A	G	G/G	A/A
chr5A	436089946	T	C	C/C	T/T
chr5A	436091007	T	C	C/C	T/T
chr5A	436092104	C	T	T/T	C/C
chr5A	436092124	C	T	T/T	C/C
chr5A	436092416	G	T	T/T	G/G
chr5A	436092502	G	A	A/A	G/G
chr5A	436094258	G	C	C/C	G/G
chr5A	436094670	G	A	A/A	G/G
chr5A	436094766	G	A	A/A	G/G
chr5A	436096690	G	T	T/T	G/G
chr5A	436099285	G	A	A/A	G/G
chr5A	436099368	G	T	T/T	G/G
chr5A	436099879	G	T	T/T	G/G
chr5A	436101448	C	T	T/T	C/C
chr5A	436101554	C	T	T/T	C/C
chr5A	436101658	G	C	C/C	G/G
chr5A	436104407	G	C	G/G	C/C
chr5A	436104742	T	A	T/T	A/A
chr5A	436105996	G	A	A/A	G/G
chr5A	436111966	T	A	A/A	T/T
chr5A	436126930	C	A	A/A	C/C
chr5A	436184665	T	C	C/C	T/T
chr5A	436184740	C	A	A/A	C/C
chr5A	436184823	T	C	C/C	T/T
chr5A	436184902	G	A	A/A	G/G
chr5A	436184980	T	C	C/C	T/T
chr5A	436185000	A	G	G/G	A/A
chr5A	436185037	C	A	A/A	C/C
chr5A	436185653	C	T	T/T	C/C
chr5A	436191613	T	C	C/C	T/T
chr5A	436191719	T	A	A/A	T/T
chr5A	436191964	T	C	C/C	T/T
chr5A	436192378	A	G	G/G	A/A
chr5A	436192529	A	C	C/C	A/A
chr5A	436193185	A	G	G/G	A/A
chr5A	436198976	T	G	G/G	T/T
chr5A	436199573	G	A	A/A	G/G
chr5A	436252212	T	C	C/C	T/T
chr5A	436291819	G	A	A/A	G/G
chr5A	436295276	C	T	T/T	C/C
chr5A	436297194	C	G	G/G	C/C
chr5A	436297196	G	T	T/T	G/G
chr5A	436297197	A	T	T/T	A/A
chr5A	436300380	A	T	T/T	A/A
chr5A	436316167	T	A	A/A	T/T
chr5A	436318500	A	G	G/G	A/A
chr5A	436319186	C	T	T/T	C/C
chr5A	436319216	A	G	G/G	A/A
chr5A	436320014	C	T	T/T	C/C
chr5A	436321573	C	G	G/G	C/C
chr5A	436328456	C	T	T/T	C/C
chr5A	436332484	G	A	A/A	G/G
chr5A	436332550	A	G	G/G	A/A
chr5A	436333486	T	C	C/C	T/T
chr5A	436333652	A	C	C/C	A/A
chr5A	436337208	T	C	C/C	T/T
chr5A	436337234	G	A	A/A	G/G
chr5A	436353214	C	T	T/T	C/C
chr5A	436353265	C	T	T/T	C/C
chr5A	436353469	T	C	C/C	T/T
chr5A	436353773	C	T	T/T	C/C
chr5A	436356522	T	A	A/A	T/T
chr5A	436356637	A	T	T/T	A/A
chr5A	436357146	C	T	T/T	C/C
chr5A	436357325	T	G	G/G	T/T
chr5A	436357331	G	A	A/A	G/G
chr5A	436630291	T	C	C/C	T/T
chr5A	436826341	C	T	T/T	C/C
chr5A	436826349	C	T	T/T	C/C
chr5A	436881000	A	G	G/G	A/A
chr5A	436888332	A	G	G/G	A/A
chr5A	436889250	A	G	A/A	G/G
chr5A	436890406	A	G	A/A	G/G
chr5A	436891218	A	G	A/A	G/G
chr5A	436892167	A	T	T/T	A/A
chr5A	436892197	C	A	C/C	A/A
chr5A	436892343	T	C	C/C	T/T
chr5A	436892401	A	G	G/G	A/A
chr5A	436905472	G	A	A/A	G/G
chr5A	436905559	A	G	G/G	A/A
chr5A	436905864	G	C	C/C	G/G
chr5A	437028801	C	T	T/T	C/C
chr5A	437029171	G	A	A/A	G/G
chr5A	437031257	C	T	T/T	C/C
chr5A	437033608	C	G	G/G	C/C
chr5A	437034264	A	G	G/G	A/A
chr5A	437034393	G	A	A/A	G/G
chr5A	437034846	T	G	G/G	T/T
chr5A	437035661	A	G	A/A	G/G
chr5A	437039045	T	C	T/T	C/C
chr5A	437040346	A	G	G/G	A/A
chr5A	437040443	T	C	C/C	T/T
chr5A	437074817	C	T	T/T	C/C
chr5A	437170563	G	C	C/C	G/G
chr5A	437208750	T	A	T/T	A/A
chr5A	437208792	A	G	G/G	A/A
chr5A	437209712	C	T	C/C	T/T
chr5A	437212191	G	A	A/A	G/G
chr5A	437214683	T	C	T/T	C/C
chr5A	437215186	C	A	C/C	A/A
chr5A	437215211	G	A	G/G	A/A
chr5A	437215583	A	G	A/A	G/G
chr5A	437216441	A	G	A/A	G/G
chr5A	437216794	T	C	T/T	C/C
chr5A	437217014	T	A	T/T	A/A
chr5A	437219026	G	A	G/G	A/A
chr5A	437221985	T	A	T/T	A/A
chr5A	437225601	G	A	G/G	A/A
chr5A	437225909	G	A	G/G	A/A
chr5A	437239663	A	G	A/A	G/G
chr5A	437239676	C	T	C/C	T/T
chr5A	437239878	C	T	T/T	C/C
chr5A	437245513	T	A	A/A	T/T
chr5A	437245854	A	C	A/A	C/C
chr5A	437245858	G	A	G/G	A/A
chr5A	437291503	C	A	C/C	A/A
chr5A	437291857	C	G	C/C	G/G
chr5A	437292283	C	T	C/C	T/T
chr5A	437292453	G	T	G/G	T/T
chr5A	437292596	G	A	A/A	G/G
chr5A	437292652	C	G	C/C	G/G
chr5A	437293322	G	A	A/A	G/G
chr5A	437294795	G	A	A/A	G/G
chr5A	437344070	A	G	A/A	G/G
chr5A	437392521	C	G	G/G	C/C
chr5A	437401043	G	A	G/G	A/A
chr5A	437401045	C	T	C/C	T/T
chr5A	437401077	G	A	G/G	A/A
chr5A	437404255	C	T	C/C	T/T
chr5A	437404625	C	T	T/T	C/C
chr5A	437529681	T	C	C/C	T/T
chr5A	437593251	C	T	T/T	C/C
chr5A	437593374	C	T	T/T	C/C
chr5A	437593388	G	A	A/A	G/G
chr5A	437593430	T	A	T/T	A/A
chr5A	437915096	A	G	A/A	G/G
chr5A	437915282	T	G	T/T	G/G
chr5A	437927808	T	C	T/T	C/C
chr5A	437974797	G	A	G/G	A/A
chr5A	438093963	T	C	T/T	C/C
chr5A	438146088	G	A	G/G	A/A
chr5A	438146393	C	A	C/C	A/A
chr5A	438147215	T	C	T/T	C/C
chr5A	438149947	C	T	C/C	T/T
chr5A	438155169	A	G	A/A	G/G
chr5A	438156330	C	A	A/A	C/C
chr5A	438261099	A	G	A/A	G/G
chr5A	438261400	C	A	C/C	A/A
chr5A	438261796	G	C	G/G	C/C
chr5A	438264016	G	C	G/G	C/C
chr5A	438264031	A	G	A/A	G/G
chr5A	438264212	G	A	G/G	A/A
chr5A	438267098	T	C	T/T	C/C
chr5A	438267359	C	T	C/C	T/T
chr5A	438267453	A	G	A/A	G/G
chr5A	438267502	G	A	G/G	A/A
chr5A	438269085	C	T	C/C	T/T
chr5A	438269335	A	C	A/A	C/C
chr5A	438354558	C	T	C/C	T/T
chr5A	438355133	G	A	G/G	A/A
chr5A	438355410	C	A	A/A	C/C
chr5A	438355454	A	C	A/A	C/C
chr5A	438355592	T	C	T/T	C/C
chr5A	438356284	T	A	T/T	A/A
chr5A	438356583	C	G	C/C	G/G
chr5A	438356816	T	C	T/T	C/C
chr5A	438356859	G	T	G/G	T/T
chr5A	438357389	C	T	C/C	T/T
chr5A	438364887	A	G	A/A	G/G
chr5A	438408164	A	G	A/A	G/G
chr5A	438408260	A	G	A/A	G/G
chr5A	438408434	A	G	A/A	G/G
chr5A	438408526	A	T	A/A	T/T
chr5A	438408591	T	C	T/T	C/C
chr5A	438408843	A	G	A/A	G/G
chr5A	438409711	C	T	C/C	T/T
chr5A	438409860	G	A	G/G	A/A
chr5A	438409998	G	T	G/G	T/T
chr5A	438410023	G	C	G/G	C/C
chr5A	438410210	G	A	G/G	A/A
chr5A	438463121	A	T	A/A	T/T
chr5A	438468124	T	C	T/T	C/C
chr5A	438469115	A	G	G/G	A/A
chr5A	438469122	C	G	C/C	G/G
chr5A	438469558	C	T	C/C	T/T
chr5A	438470333	G	T	G/G	T/T
chr5A	438470539	A	G	A/A	G/G
chr5A	438471823	T	C	T/T	C/C
chr5A	438472267	A	G	A/A	G/G
chr5A	438475199	T	G	T/T	G/G
chr5A	438476208	C	T	C/C	T/T
chr5A	438548113	A	G	A/A	G/G
chr5A	438548148	G	A	G/G	A/A
chr5A	438776166	T	G	T/T	G/G
chr5A	438776465	T	A	T/T	A/A
chr5A	438790665	C	T	C/C	T/T
chr5A	438824395	G	A	A/A	G/G
chr5A	438828251	A	G	A/A	G/G
chr5A	438836120	C	T	C/C	T/T
chr5A	438836198	A	G	A/A	G/G
chr5A	438836240	G	T	G/G	T/T
chr5A	438842569	C	A	C/C	A/A
chr5A	438847402	G	A	G/G	A/A
chr5A	438847490	G	A	G/G	A/A
chr5A	438847700	T	G	T/T	G/G
chr5A	438858273	C	T	C/C	T/T
chr5A	438919555	G	C	G/G	C/C
chr5A	438919592	C	T	C/C	T/T
chr5A	438919776	G	C	G/G	C/C
chr5A	438919984	T	C	T/T	C/C
chr5A	438921534	G	A	G/G	A/A
chr5A	438921743	T	C	T/T	C/C
chr5A	438922253	T	G	T/T	G/G
chr5A	438925591	C	T	T/T	C/C
chr5A	438927058	C	T	C/C	T/T
chr5A	438929989	T	C	T/T	C/C
chr5A	438930034	G	A	G/G	A/A
chr5A	438930122	T	C	T/T	C/C
chr5A	438930242	A	G	A/A	G/G
chr5A	438930245	C	G	C/C	G/G
chr5A	438930257	A	G	A/A	G/G
chr5A	439022911	C	G	C/C	G/G
chr5A	439169139	C	T	C/C	T/T
chr5A	439169470	G	A	G/G	A/A
chr5A	439169931	C	T	C/C	T/T
chr5A	439169954	A	C	A/A	C/C
chr5A	439169988	T	A	T/T	A/A
chr5A	439169997	C	T	C/C	T/T
chr5A	439170207	G	A	G/G	A/A
chr5A	439170222	T	C	T/T	C/C
chr5A	439170277	G	C	G/G	C/C
chr5A	439170318	C	T	C/C	T/T
chr5A	439170880	T	A	T/T	A/A
chr5A	439171368	A	G	A/A	G/G
chr5A	439171521	C	A	C/C	A/A
chr5A	439182720	A	G	A/A	G/G
chr5A	439182781	C	T	C/C	T/T
chr5A	439183451	C	T	C/C	T/T
chr5A	439183562	G	T	G/G	T/T
chr5A	439183852	G	A	G/G	A/A
chr5A	439183927	C	T	C/C	T/T
chr5A	439184087	T	C	T/T	C/C
chr5A	439185893	T	C	T/T	C/C
chr5A	439186355	G	T	G/G	T/T
chr5A	439186454	C	T	C/C	T/T
chr5A	439186551	A	G	A/A	G/G
chr5A	439186565	A	G	A/A	G/G
chr5A	439188077	G	A	G/G	A/A
chr5A	439189306	C	G	C/C	G/G
chr5A	439545860	G	T	G/G	T/T
chr5A	439546021	T	C	T/T	C/C
chr5A	439550047	A	G	G/G	A/A
chr5A	439550054	T	G	G/G	T/T
chr5A	439550249	A	G	G/G	A/A
chr5A	439550830	G	A	A/A	G/G
chr5A	439551041	G	C	C/C	G/G
chr5A	439555947	C	T	C/C	T/T
chr5A	439557828	C	T	T/T	C/C
chr5A	439561333	C	A	A/A	C/C
chr5A	439569813	G	T	T/T	G/G
chr5A	439569861	A	G	G/G	A/A
chr5A	439570059	T	A	A/A	T/T
chr5A	439570066	G	T	T/T	G/G
chr5A	439572530	G	A	A/A	G/G
chr5A	439854198	C	T	T/T	C/C
chr5A	440145651	C	T	T/T	C/C
chr5A	440189095	G	A	G/G	A/A
chr5A	440971165	C	T	C/C	T/T
chr5A	440971195	C	T	C/C	T/T
chr5A	440971328	G	A	A/A	G/G
chr5A	440971410	A	G	A/A	G/G
chr5A	440971468	G	A	G/G	A/A
chr5A	440971505	G	A	G/G	A/A
chr5A	441124952	T	A	A/A	T/T
chr5A	441125070	C	T	C/C	T/T
chr5A	441125143	A	C	C/C	A/A
chr5A	441125166	A	G	G/G	A/A
chr5A	441125176	A	G	A/A	G/G
chr5A	441125213	G	A	G/G	A/A
chr5A	441126906	C	T	C/C	T/T
chr5A	441126940	T	C	C/C	T/T
chr5A	441182765	G	A	A/A	G/G
chr5A	441194109	T	C	C/C	T/T
chr5A	441194549	C	G	C/C	G/G
chr5A	441194964	T	C	T/T	C/C
chr5A	441195045	A	G	A/A	G/G
chr5A	441195058	G	T	G/G	T/T
chr5A	441410607	G	C	C/C	G/G
chr5A	441410629	T	C	C/C	T/T
chr5A	441476812	C	G	C/C	G/G
chr5A	441477182	C	T	T/T	C/C
chr5A	441478546	A	G	A/A	G/G
chr5A	441478636	T	C	T/T	C/C
chr5A	441478661	G	C	G/G	C/C
chr5A	441479125	G	A	G/G	A/A
chr5A	441479143	C	G	C/C	G/G
chr5A	441479212	G	C	G/G	C/C
chr5A	441610714	T	C	T/T	C/C
chr5A	441610815	G	A	G/G	A/A
chr5A	441610861	T	C	T/T	C/C
chr5A	441674161	G	A	G/G	A/A
chr5A	441674674	G	A	A/A	G/G
chr5A	441704077	G	A	G/G	A/A
chr5A	441704764	C	T	T/T	C/C
chr5A	441704804	A	G	A/A	G/G
chr5A	441922358	G	T	T/T	G/G
chr5A	442251771	C	T	T/T	C/C
chr5A	442271857	C	T	C/C	T/T
chr5A	442272450	G	C	C/C	G/G
chr5A	442272929	C	A	A/A	C/C
chr5A	442274452	G	A	A/A	G/G
chr5A	442276283	T	G	G/G	T/T
chr5A	442276305	G	A	A/A	G/G
chr5A	442280030	T	C	C/C	T/T
chr5A	442282669	A	G	G/G	A/A
chr5A	442283076	C	T	C/C	T/T
chr5A	442283577	C	T	T/T	C/C
chr5A	442290751	G	A	A/A	G/G
chr5A	442292441	A	T	T/T	A/A
chr5A	442294020	C	T	C/C	T/T
chr5A	442356505	T	A	A/A	T/T
chr5A	442357850	T	C	C/C	T/T
chr5A	442506083	G	A	A/A	G/G
chr5A	442506146	A	C	A/A	C/C
chr5A	442506155	G	T	T/T	G/G
chr5A	442538674	C	T	T/T	C/C
chr5A	442538737	C	T	C/C	T/T
chr5A	442540887	C	T	T/T	C/C
chr5A	442552861	C	T	T/T	C/C
chr5A	442681215	C	A	A/A	C/C
chr5A	442682094	C	A	C/C	A/A
chr5A	442700425	C	A	C/C	A/A
chr5A	442700690	G	A	A/A	G/G
chr5A	442702438	G	A	A/A	G/G
chr5A	442723709	C	T	C/C	T/T
chr5A	442723950	T	C	T/T	C/C
chr5A	442806982	C	T	T/T	C/C
chr5A	442857279	A	G	A/A	G/G
chr5A	443019032	C	T	T/T	C/C
chr5A	443289467	C	T	T/T	C/C
chr5A	443452037	T	C	C/C	T/T
chr5A	443719683	C	A	C/C	A/A
chr5A	443877744	G	A	G/G	A/A
chr5A	443877905	T	A	T/T	A/A
chr5A	443877907	T	G	T/T	G/G
chr5A	443877909	G	T	G/G	T/T
chr5A	443878068	C	T	C/C	T/T
chr5A	443878252	G	A	G/G	A/A
chr5A	443878267	G	A	G/G	A/A
chr5A	443878358	C	T	C/C	T/T
chr5A	443878642	C	T	T/T	C/C
chr5A	443967626	C	G	G/G	C/C
chr5A	444035918	G	A	G/G	A/A
chr5A	444036248	C	T	C/C	T/T
chr5A	444061514	T	G	T/T	G/G
chr5A	444078003	G	A	G/G	A/A
chr5A	444078023	G	A	G/G	A/A
chr5A	444078124	C	T	C/C	T/T
chr5A	444088856	A	G	G/G	A/A
chr5A	444155329	A	T	A/A	T/T
chr5A	444155455	C	T	C/C	T/T
chr5A	444155522	C	T	C/C	T/T
chr5A	444155588	G	A	A/A	G/G
chr5A	444155626	C	T	T/T	C/C
chr5A	444264010	A	G	G/G	A/A
chr5A	444264113	A	C	C/C	A/A
chr5A	444264337	A	G	A/A	G/G
chr5A	444264434	G	A	G/G	A/A
chr5A	444264500	C	T	T/T	C/C
chr5A	444264512	C	T	C/C	T/T
chr5A	444264903	G	A	A/A	G/G
chr5A	444264987	G	A	A/A	G/G
chr5A	444510522	C	T	T/T	C/C
chr5A	444510562	C	T	C/C	T/T
chr5A	444522585	A	G	A/A	G/G
chr5A	444535817	G	A	G/G	A/A
chr5A	444538518	G	T	G/G	T/T
chr5A	444539193	G	A	A/A	G/G
chr5A	444539792	G	A	G/G	A/A
chr5A	444539859	A	G	A/A	G/G
chr5A	444539948	A	G	A/A	G/G
chr5A	444542174	C	T	C/C	T/T
chr5A	444556598	A	G	G/G	A/A
chr5A	444556612	G	T	T/T	G/G
chr5A	444556906	G	T	T/T	G/G
chr5A	444559792	T	A	A/A	T/T
chr5A	444560160	T	C	C/C	T/T
chr5A	444560233	A	C	C/C	A/A
chr5A	444560601	A	C	C/C	A/A
chr5A	444560989	G	T	T/T	G/G
chr5A	444561018	G	A	A/A	G/G
chr5A	444562179	A	G	G/G	A/A
chr5A	444562183	A	G	G/G	A/A
chr5A	444562228	C	T	T/T	C/C
chr5A	444567886	G	A	A/A	G/G
chr5A	444595814	C	T	C/C	T/T
chr5A	444598610	A	G	A/A	G/G
chr5A	444598956	G	A	A/A	G/G
chr5A	444599052	C	T	C/C	T/T
chr5A	444787209	G	A	A/A	G/G
chr5A	444787235	G	A	G/G	A/A
chr5A	444843274	A	G	A/A	G/G
chr5A	444843324	T	C	C/C	T/T
chr5A	444849876	C	T	T/T	C/C
chr5A	444849916	A	G	A/A	G/G
chr5A	444850255	C	T	C/C	T/T
chr5A	444850342	C	T	T/T	C/C
chr5A	444851528	T	C	C/C	T/T
chr5A	444891521	C	T	T/T	C/C
chr5A	444894533	A	G	G/G	A/A
chr5A	444894694	G	T	G/G	T/T
chr5A	444901517	G	C	G/G	C/C
chr5A	444901650	C	A	C/C	A/A
chr5A	444902148	A	G	G/G	A/A
chr5A	444922491	G	A	A/A	G/G
chr5A	444922549	G	A	G/G	A/A
chr5A	444923487	G	A	G/G	A/A
chr5A	444923546	C	T	T/T	C/C
chr5A	444943584	A	G	A/A	G/G
chr5A	444944372	C	G	G/G	C/C
chr5A	445038239	C	T	C/C	T/T
chr5A	445189714	A	G	A/A	G/G
chr5A	445191816	G	A	G/G	A/A
chr5A	445191866	A	G	G/G	A/A
chr5A	445193710	G	A	G/G	A/A
chr5A	445195020	C	T	T/T	C/C
chr5A	445195584	G	A	A/A	G/G
chr5A	445196086	T	C	C/C	T/T
chr5A	445198840	C	T	T/T	C/C
chr5A	445198901	C	T	T/T	C/C
chr5A	445243951	T	C	T/T	C/C
chr5A	445244060	G	A	G/G	A/A
chr5A	445244347	T	C	T/T	C/C
chr5A	445245021	G	A	A/A	G/G
chr5A	445250013	G	T	G/G	T/T
chr5A	445250126	C	G	G/G	C/C
chr5A	445250272	C	T	T/T	C/C
chr5A	445250292	T	C	T/T	C/C
chr5A	445250387	G	A	A/A	G/G
chr5A	445253970	G	A	A/A	G/G
chr5A	445253978	G	C	G/G	C/C
chr5A	445254013	C	T	T/T	C/C
chr5A	445259163	T	C	C/C	T/T
chr5A	445259177	G	T	T/T	G/G
chr5A	445259279	C	T	T/T	C/C
chr5A	445259375	G	A	A/A	G/G
chr5A	445260000	C	T	T/T	C/C
chr5A	445260127	G	A	G/G	A/A
chr5A	445260212	A	G	A/A	G/G
chr5A	445262242	C	T	T/T	C/C
chr5A	445262263	A	G	A/A	G/G
chr5A	445262336	A	G	A/A	G/G
chr5A	445262361	C	A	A/A	C/C
chr5A	445262780	C	T	C/C	T/T
chr5A	445264168	G	A	G/G	A/A
chr5A	445264199	T	C	C/C	T/T
chr5A	445264968	A	G	A/A	G/G
chr5A	445286773	A	G	A/A	G/G
chr5A	445286938	G	A	A/A	G/G
chr5A	445287137	C	A	C/C	A/A
chr5A	445287498	A	G	A/A	G/G
chr5A	445385681	T	C	C/C	T/T
chr5A	445385755	G	A	A/A	G/G
chr5A	445387291	T	A	A/A	T/T
chr5A	445393702	T	C	T/T	C/C
chr5A	445435710	G	A	G/G	A/A
chr5A	445436219	C	T	C/C	T/T
chr5A	445437508	G	T	G/G	T/T
chr5A	445513641	G	A	G/G	A/A
chr5A	445544199	A	G	G/G	A/A
chr5A	445544212	T	C	C/C	T/T
chr5A	445544292	T	C	C/C	T/T
chr5A	445571919	C	T	T/T	C/C
chr5A	445572011	G	A	A/A	G/G
chr5A	445572465	T	C	C/C	T/T
chr5A	445651796	T	C	C/C	T/T
chr5A	445653346	T	C	C/C	T/T
chr5A	445687974	G	A	A/A	G/G
chr5A	445836621	C	T	T/T	C/C
chr5A	445902395	G	A	A/A	G/G
chr5A	445902406	T	C	C/C	T/T
chr5A	445902560	T	C	C/C	T/T
chr5A	445918011	G	C	C/C	G/G
chr5A	445918072	C	T	T/T	C/C
chr5A	445986955	T	G	G/G	T/T
chr5A	445987061	C	T	T/T	C/C
chr5A	446194919	C	T	T/T	C/C
chr5A	446194961	G	C	C/C	G/G
chr5A	446194988	A	T	T/T	A/A
chr5A	446195021	G	T	T/T	G/G
chr5A	446195094	C	G	G/G	C/C
chr5A	446313708	C	T	T/T	C/C
chr5A	446314057	G	A	A/A	G/G
chr5A	446335348	G	C	C/C	G/G
chr5A	446425934	T	C	T/T	C/C
chr5A	446605221	G	A	A/A	G/G
chr5A	446605686	G	A	A/A	G/G
chr5A	446624921	A	G	G/G	A/A
chr5A	446624973	T	C	C/C	T/T
chr5A	446905086	T	C	C/C	T/T
chr5A	447027713	A	G	G/G	A/A
chr5A	447027786	G	A	A/A	G/G
chr5A	447028579	A	G	G/G	A/A
chr5A	447113221	A	G	G/G	A/A
chr5A	447113410	G	A	A/A	G/G
chr5A	447193678	G	A	G/G	A/A
chr5A	447305417	G	A	A/A	G/G
chr5A	447312647	A	C	C/C	A/A
chr5A	447312751	T	A	T/T	A/A
chr5A	447315547	T	C	T/T	C/C
chr5A	447336801	A	G	G/G	A/A
chr5A	447366742	T	C	C/C	T/T
chr5A	447526928	G	A	A/A	G/G
chr5A	447527006	A	G	G/G	A/A
chr5A	447527308	C	T	T/T	C/C
chr5A	447527371	G	A	A/A	G/G
chr5A	447527420	G	A	G/G	A/A
chr5A	447536560	T	G	G/G	T/T
chr5A	447536794	A	G	G/G	A/A
chr5A	447543710	C	T	T/T	C/C
chr5A	447543776	T	G	G/G	T/T
chr5A	447543804	A	C	C/C	A/A
chr5A	447543944	C	T	T/T	C/C
chr5A	447545995	G	A	A/A	G/G
chr5A	447546010	G	C	C/C	G/G
chr5A	447546679	G	A	A/A	G/G
chr5A	447546779	A	G	G/G	A/A
chr5A	447546799	G	A	A/A	G/G
chr5A	447546971	T	C	C/C	T/T
chr5A	447551499	A	G	G/G	A/A
chr5A	447551616	C	T	T/T	C/C
chr5A	447624269	G	A	A/A	G/G
chr5A	447624570	T	C	C/C	T/T
chr5A	447624909	C	G	G/G	C/C
chr5A	447624965	C	T	T/T	C/C
chr5A	447631468	T	C	C/C	T/T
chr5A	448090259	C	T	T/T	C/C
chr5A	448091030	C	G	G/G	C/C
chr5A	448102991	A	G	G/G	A/A
chr5A	448113080	G	A	A/A	G/G
chr5A	448121611	A	C	C/C	A/A
chr5A	448123092	A	G	G/G	A/A
chr5A	448218460	T	C	C/C	T/T
chr5A	448218877	G	A	A/A	G/G
chr5A	448219531	T	C	C/C	T/T
chr5A	448326919	T	C	C/C	T/T
chr5A	448342300	G	T	T/T	G/G
chr5A	448342383	A	G	G/G	A/A
chr5A	448400884	A	G	G/G	A/A
chr5A	448605293	A	G	G/G	A/A
chr5A	448605305	T	C	C/C	T/T
chr5A	448605757	T	G	G/G	T/T
chr5A	448616536	T	C	C/C	T/T
chr5A	448617520	A	G	G/G	A/A
chr5A	448617521	T	A	A/A	T/T
chr5A	448617540	A	C	C/C	A/A
chr5A	448617653	G	A	A/A	G/G
chr5A	448618565	G	C	C/C	G/G
chr5A	448619856	T	G	G/G	T/T
chr5A	448642279	C	T	C/C	T/T
chr5A	448738465	T	C	T/T	C/C
chr5A	448831007	G	C	G/G	C/C
chr5A	448833010	C	A	C/C	A/A
chr5A	448836423	C	T	C/C	T/T
chr5A	449255089	C	T	C/C	T/T
chr5A	449459611	C	T	C/C	T/T
chr5A	449459634	A	G	A/A	G/G
chr5A	449459656	C	T	C/C	T/T
chr5A	449598094	G	A	G/G	A/A
chr5A	449598095	C	A	C/C	A/A
chr5A	449598119	G	A	G/G	A/A
chr5A	449787719	G	A	A/A	G/G
chr5A	449787755	C	T	C/C	T/T
chr5A	450063452	G	C	G/G	C/C
chr5A	450063619	A	T	A/A	T/T
chr5A	450063709	A	G	A/A	G/G
chr5A	450162519	T	C	T/T	C/C
chr5A	450164818	G	A	G/G	A/A
chr5A	450165112	G	T	G/G	T/T
chr5A	450165146	A	G	A/A	G/G
chr5A	450165555	C	G	C/C	G/G
chr5A	450166222	T	C	T/T	C/C
chr5A	450166305	A	G	A/A	G/G
chr5A	450166334	G	A	G/G	A/A
chr5A	450166630	A	G	A/A	G/G
chr5A	450168354	G	T	G/G	T/T
chr5A	450223914	T	C	T/T	C/C
chr5A	450223936	A	G	A/A	G/G
chr5A	450223942	T	C	T/T	C/C
chr5A	450223991	A	G	A/A	G/G
chr5A	450225543	T	C	T/T	C/C
chr5A	450225568	G	A	G/G	A/A
chr5A	450257679	A	G	A/A	G/G
chr5A	450257765	A	G	A/A	G/G
chr5A	450258039	G	A	G/G	A/A
chr5A	450258095	A	G	A/A	G/G
chr5A	450258134	A	G	A/A	G/G
chr5A	450258228	A	G	A/A	G/G
chr5A	450327944	C	T	C/C	T/T
chr5A	450332613	C	A	C/C	A/A
chr5A	450366189	C	T	C/C	T/T
chr5A	450366405	C	T	C/C	T/T
chr5A	450366472	T	C	T/T	C/C
chr5A	450412632	G	T	G/G	T/T
chr5A	450412738	C	G	C/C	G/G
chr5A	450412750	G	C	G/G	C/C
chr5A	450473779	T	C	C/C	T/T
chr5A	450474111	C	G	C/C	G/G
chr5A	450474246	C	G	C/C	G/G
chr5A	450475017	G	C	G/G	C/C
chr5A	450475030	C	A	C/C	A/A
chr5A	450475031	C	T	C/C	T/T
chr5A	450508270	G	T	G/G	T/T
chr5A	450508464	C	T	C/C	T/T
chr5A	450508497	C	T	T/T	C/C
chr5A	450508684	C	T	T/T	C/C
chr5A	450541195	G	T	T/T	G/G
chr5A	450541955	A	G	G/G	A/A
chr5A	450541993	C	T	C/C	T/T
chr5A	450542059	G	A	G/G	A/A
chr5A	450551615	A	G	A/A	G/G
chr5A	450551616	T	C	T/T	C/C
chr5A	450551858	C	T	T/T	C/C
chr5A	450554154	C	T	T/T	C/C
chr5A	450555688	G	A	G/G	A/A
chr5A	450555721	A	C	A/A	C/C
chr5A	450560918	G	A	G/G	A/A
chr5A	450560924	G	A	G/G	A/A
chr5A	450560935	G	A	A/A	G/G
chr5A	450560996	T	C	C/C	T/T
chr5A	450737566	G	A	A/A	G/G
chr5A	450748997	T	C	C/C	T/T
chr5A	450786234	A	G	G/G	A/A
chr5A	450786295	G	A	G/G	A/A
chr5A	450786306	G	T	G/G	T/T
chr5A	450786311	C	T	T/T	C/C
chr5A	450899681	T	C	C/C	T/T
chr5A	450899789	G	A	A/A	G/G
chr5A	450900628	C	T	T/T	C/C
chr5A	450900681	T	G	G/G	T/T
chr5A	450900702	G	C	G/G	C/C
chr5A	450900738	C	T	T/T	C/C
chr5A	450900794	A	G	G/G	A/A
chr5A	450900814	T	C	C/C	T/T
chr5A	450900833	G	A	G/G	A/A
chr5A	451009018	C	T	T/T	C/C
chr5A	451009075	C	T	C/C	T/T
chr5A	451009082	G	C	G/G	C/C
chr5A	451013125	G	C	C/C	G/G
chr5A	451014070	A	G	G/G	A/A
chr5A	451014123	A	T	T/T	A/A
chr5A	451014643	C	T	T/T	C/C
chr5A	451057406	G	A	G/G	A/A
chr5A	451057437	C	T	C/C	T/T
chr5A	451057446	G	A	G/G	A/A
chr5A	451121452	A	G	A/A	G/G
chr5A	451121534	T	C	T/T	C/C
chr5A	451123262	C	T	C/C	T/T
chr5A	451123317	C	A	C/C	A/A
chr5A	451129800	G	A	G/G	A/A
chr5A	451129811	A	G	A/A	G/G
chr5A	451129812	C	T	C/C	T/T
chr5A	451129953	G	A	G/G	A/A
chr5A	451130668	T	G	T/T	G/G
chr5A	451139306	G	C	G/G	C/C
chr5A	451144030	C	T	C/C	T/T
chr5A	451144148	G	C	C/C	G/G
chr5A	451144153	G	A	G/G	A/A
chr5A	451188139	C	T	T/T	C/C
chr5A	451221482	C	T	T/T	C/C
chr5A	451222293	C	T	T/T	C/C
chr5A	451222630	G	A	G/G	A/A
chr5A	451222650	G	A	A/A	G/G
chr5A	451222661	G	A	G/G	A/A
chr5A	451222935	G	A	A/A	G/G
chr5A	451223019	G	A	A/A	G/G
chr5A	451223067	G	A	G/G	A/A
chr5A	451249494	C	G	C/C	G/G
chr5A	451259963	T	C	C/C	T/T
chr5A	451267581	G	A	G/G	A/A
chr5A	451269548	C	T	C/C	T/T
chr5A	451269723	C	T	T/T	C/C
chr5A	451269881	C	T	T/T	C/C
chr5A	451389330	G	A	G/G	A/A
chr5A	451389428	A	G	A/A	G/G
chr5A	451391102	C	T	T/T	C/C
chr5A	451392734	G	A	A/A	G/G
chr5A	451402972	A	C	C/C	A/A
chr5A	451403211	C	T	C/C	T/T
chr5A	451403245	A	G	G/G	A/A
chr5A	451448419	C	T	T/T	C/C
chr5A	451448474	G	A	A/A	G/G
chr5A	451457163	G	T	T/T	G/G
chr5A	451458067	G	A	G/G	A/A
chr5A	451461709	G	T	G/G	T/T
chr5A	451466010	T	G	G/G	T/T
chr5A	451469387	G	T	T/T	G/G
chr5A	451469421	A	G	G/G	A/A
chr5A	451471071	G	A	G/G	A/A
chr5A	451479979	T	A	A/A	T/T
chr5A	451480372	G	A	G/G	A/A
chr5A	451480722	A	G	G/G	A/A
chr5A	451480784	G	A	G/G	A/A
chr5A	451480823	G	A	A/A	G/G
chr5A	451484247	T	C	C/C	T/T
chr5A	451485452	A	C	C/C	A/A
chr5A	451617412	A	G	G/G	A/A
chr5A	451706722	C	T	T/T	C/C
chr5A	451708794	G	C	C/C	G/G
chr5A	451708930	C	G	G/G	C/C
chr5A	451708933	C	T	T/T	C/C
chr5A	451709085	A	G	G/G	A/A
chr5A	451709182	T	C	C/C	T/T
chr5A	451717628	A	G	G/G	A/A
chr5A	451729924	A	G	G/G	A/A
chr5A	451734954	G	A	A/A	G/G
chr5A	451738154	C	T	T/T	C/C
chr5A	451885665	A	G	G/G	A/A
chr5A	451886744	T	C	C/C	T/T
chr5A	452110682	G	A	A/A	G/G
chr5A	452117855	G	A	A/A	G/G
chr5A	452117916	A	C	C/C	A/A
chr5A	452118270	G	C	C/C	G/G
chr5A	452210742	C	A	A/A	C/C
chr5A	452240869	A	G	G/G	A/A
chr5A	452241110	A	G	G/G	A/A
chr5A	452267638	C	G	G/G	C/C
chr5A	452268231	T	C	C/C	T/T
chr5A	452386959	T	C	C/C	T/T
chr5A	452387033	T	C	C/C	T/T
chr5A	452704825	C	T	T/T	C/C
chr5A	452705005	C	T	T/T	C/C
chr5A	452705334	C	T	T/T	C/C
chr5A	452705410	A	G	G/G	A/A
chr5A	452779985	T	C	C/C	T/T
chr5A	452780004	T	C	C/C	T/T
chr5A	452780103	A	G	G/G	A/A
chr5A	452786807	C	T	T/T	C/C
chr5A	452786919	T	C	C/C	T/T
chr5A	452786935	C	T	T/T	C/C
chr5A	452799915	T	C	C/C	T/T
chr5A	452800156	C	T	T/T	C/C
chr5A	452836079	A	G	G/G	A/A
chr5A	452935557	C	T	T/T	C/C
chr5A	452937192	G	C	C/C	G/G
chr5A	452937450	G	C	C/C	G/G
chr5A	453003446	C	T	T/T	C/C
chr5A	453004681	C	T	C/C	T/T
chr5A	453006673	C	G	G/G	C/C
chr5A	453040976	T	C	C/C	T/T
chr5A	453117310	A	G	G/G	A/A
chr5A	453117329	G	T	T/T	G/G
chr5A	453283912	C	T	T/T	C/C
chr5A	453283923	G	A	A/A	G/G
chr5A	453332914	T	C	C/C	T/T
chr5A	453332935	C	T	T/T	C/C
chr5A	453340064	C	T	T/T	C/C
chr5A	453344028	G	C	C/C	G/G
chr5A	453344085	G	C	C/C	G/G
chr5A	453344191	A	G	G/G	A/A
chr5A	453344256	A	C	C/C	A/A
chr5A	453344278	G	A	A/A	G/G
chr5A	453403761	A	G	G/G	A/A
chr5A	453403772	C	T	T/T	C/C
chr5A	453403831	T	C	C/C	T/T
chr5A	453404026	C	T	T/T	C/C
chr5A	453519867	C	T	T/T	C/C
chr5A	453520019	A	G	G/G	A/A
chr5A	453530173	C	A	A/A	C/C
chr5A	453695432	T	C	C/C	T/T
chr5A	453695485	T	C	C/C	T/T
chr5A	453695553	T	A	A/A	T/T
chr5A	453695642	C	T	T/T	C/C
chr5A	453808741	G	A	A/A	G/G
chr5A	454127682	A	G	G/G	A/A
chr5A	454152740	G	A	A/A	G/G
chr5A	454152749	C	T	T/T	C/C
chr5A	454261329	A	G	G/G	A/A
chr5A	454261366	G	A	A/A	G/G
chr5A	454261813	A	G	G/G	A/A
chr5A	454262017	A	G	G/G	A/A
chr5A	454270201	C	G	G/G	C/C
chr5A	454271402	G	C	C/C	G/G
chr5A	454271411	A	G	G/G	A/A
chr5A	454271526	A	G	G/G	A/A
chr5A	454271696	C	A	A/A	C/C
chr5A	454272100	C	G	G/G	C/C
chr5A	454347199	C	T	T/T	C/C
chr5A	454347403	A	C	C/C	A/A
chr5A	454347641	T	C	C/C	T/T
chr5A	454347645	T	C	C/C	T/T
chr5A	454347919	C	G	G/G	C/C
chr5A	454397098	G	A	A/A	G/G
chr5A	454436247	C	G	G/G	C/C
chr5A	454968468	C	A	A/A	C/C
chr5A	454990369	C	A	A/A	C/C
chr5A	455085921	C	T	T/T	C/C
chr5A	455093030	G	A	A/A	G/G
chr5A	455093087	C	G	G/G	C/C
chr5A	455204566	C	T	T/T	C/C
chr5A	455204762	G	C	C/C	G/G
chr5A	455204950	G	A	A/A	G/G
chr5A	455206735	G	A	A/A	G/G
chr5A	455206833	T	G	G/G	T/T
chr5A	455315988	T	A	A/A	T/T
chr5A	455342397	G	A	A/A	G/G
chr5A	455342526	G	A	A/A	G/G
chr5A	455342559	G	A	A/A	G/G
chr5A	455342633	G	T	T/T	G/G
chr5A	455342725	G	A	A/A	G/G
chr5A	455342738	C	G	G/G	C/C
chr5A	455466139	T	C	C/C	T/T
chr5A	455468284	T	C	C/C	T/T
chr5A	455468768	G	A	A/A	G/G
chr5A	455477964	T	A	A/A	T/T
chr5A	455478053	A	G	G/G	A/A
chr5A	455478054	T	C	C/C	T/T
chr5A	455478103	G	A	A/A	G/G
chr5A	455529246	C	G	G/G	C/C
chr5A	455530483	C	T	T/T	C/C
chr5A	455530962	A	G	G/G	A/A
chr5A	455531168	C	T	T/T	C/C
chr5A	455536701	G	T	T/T	G/G
chr5A	456033568	G	A	A/A	G/G
chr5A	456294098	T	C	T/T	C/C
chr5A	456780554	C	T	T/T	C/C
chr5A	456974730	G	A	G/G	A/A
chr5A	457094108	T	G	T/T	G/G
chr5A	457245133	G	A	A/A	G/G
chr5A	457685560	C	T	T/T	C/C
chr5A	457785521	C	T	C/C	T/T
chr5A	458192399	C	T	T/T	C/C
chr5A	458203695	G	A	A/A	G/G
chr5A	458318379	C	T	T/T	C/C
chr5A	458319289	A	T	T/T	A/A
chr5A	458319692	C	T	T/T	C/C
chr5A	458319753	C	T	T/T	C/C
chr5A	458320292	A	G	G/G	A/A
chr5A	458330305	T	C	C/C	T/T
chr5A	458453428	C	G	G/G	C/C
chr5A	458453505	C	G	G/G	C/C
chr5A	458519793	C	T	T/T	C/C
chr5A	458524268	G	A	A/A	G/G
chr5A	458597186	C	T	T/T	C/C
chr5A	458597217	G	A	A/A	G/G
chr5A	458597227	G	A	A/A	G/G
chr5A	458788566	C	T	T/T	C/C
chr5A	458790863	G	T	T/T	G/G
chr5A	458791300	A	G	G/G	A/A
chr5A	458791322	G	A	A/A	G/G
chr5A	459001189	G	T	T/T	G/G
chr5A	459003306	T	C	C/C	T/T
chr5A	459333910	G	A	G/G	A/A
chr5A	459337210	T	A	T/T	A/A
chr5A	459542665	C	A	A/A	C/C
chr5A	459706626	C	T	C/C	T/T
chr5A	459706723	A	T	T/T	A/A
chr5A	460169044	G	A	G/G	A/A
chr5A	460625993	C	T	T/T	C/C
chr5A	460865339	C	T	C/C	T/T
chr5A	461009139	G	A	A/A	G/G
chr5A	461009318	A	C	C/C	A/A
chr5A	461009428	G	T	T/T	G/G
chr5A	461121281	G	A	A/A	G/G
chr5A	461124569	T	C	C/C	T/T
chr5A	461178608	T	C	C/C	T/T
chr5A	461229877	G	A	A/A	G/G
chr5A	461230546	C	T	T/T	C/C
chr5A	461230567	G	A	A/A	G/G
chr5A	461230571	A	C	C/C	A/A
chr5A	461231035	G	A	A/A	G/G
chr5A	461231251	C	T	T/T	C/C
chr5A	461231624	G	T	T/T	G/G
chr5A	461479576	G	C	C/C	G/G
chr5A	461490272	G	A	G/G	A/A
chr5A	461492831	A	G	G/G	A/A
chr5A	461496385	T	G	G/G	T/T
chr5A	461496427	C	T	T/T	C/C
chr5A	461518033	C	G	G/G	C/C
chr5A	461520403	T	C	C/C	T/T
chr5A	461522482	C	T	C/C	T/T
chr5A	461565347	G	A	A/A	G/G
chr5A	461587939	T	C	C/C	T/T
chr5A	461590529	G	A	A/A	G/G
chr5A	461626969	G	A	A/A	G/G
chr5A	461636585	C	T	T/T	C/C
chr5A	461636673	A	G	G/G	A/A
chr5A	461637115	C	A	A/A	C/C
chr5A	461850056	A	C	C/C	A/A
chr5A	461850480	G	A	A/A	G/G
chr5A	461900599	T	A	A/A	T/T
chr5A	461901130	C	T	T/T	C/C
chr5A	461901650	C	A	A/A	C/C
chr5A	461903628	A	T	T/T	A/A
chr5A	461903727	A	G	G/G	A/A
chr5A	461904022	G	T	T/T	G/G
chr5A	461905062	C	G	G/G	C/C
chr5A	461937787	T	C	C/C	T/T
chr5A	461937907	C	G	G/G	C/C
chr5A	461939054	G	A	A/A	G/G
chr5A	461941925	G	A	A/A	G/G
chr5A	461941970	G	A	A/A	G/G
chr5A	461941983	G	A	A/A	G/G
chr5A	461942071	C	T	T/T	C/C
chr5A	461942097	A	C	C/C	A/A
chr5A	461942282	G	C	C/C	G/G
chr5A	461942321	A	G	G/G	A/A
chr5A	461944270	A	G	G/G	A/A
chr5A	461944302	A	G	G/G	A/A
chr5A	461944309	A	G	G/G	A/A
chr5A	462145047	T	C	C/C	T/T
chr5A	462145542	T	C	C/C	T/T
chr5A	462145619	T	C	C/C	T/T
chr5A	462145621	T	A	A/A	T/T
chr5A	462146198	A	G	G/G	A/A
chr5A	462146645	G	A	A/A	G/G
chr5A	462154962	G	C	C/C	G/G
chr5A	462155053	C	G	G/G	C/C
chr5A	462163427	C	T	T/T	C/C
chr5A	462163450	A	G	G/G	A/A
chr5A	462163469	G	A	A/A	G/G
chr5A	462163520	A	G	G/G	A/A
chr5A	462163642	C	T	T/T	C/C
chr5A	462163696	G	A	A/A	G/G
chr5A	462163708	A	G	G/G	A/A
chr5A	462163732	C	T	T/T	C/C
chr5A	462163788	G	T	T/T	G/G
chr5A	462163899	G	C	C/C	G/G
chr5A	462165434	G	A	A/A	G/G
chr5A	462165447	T	C	C/C	T/T
chr5A	462564287	T	C	C/C	T/T
chr5A	462564300	C	T	T/T	C/C
chr5A	462564330	T	C	C/C	T/T
chr5A	462808279	C	A	A/A	C/C
chr5A	462808343	G	C	C/C	G/G
chr5A	462831918	G	C	C/C	G/G
chr5A	462831943	G	A	A/A	G/G
chr5A	462832056	G	A	A/A	G/G
chr5A	462832133	T	A	A/A	T/T
chr5A	462832159	C	T	T/T	C/C
chr5A	462832466	G	T	T/T	G/G
chr5A	462862659	T	A	A/A	T/T
chr5A	462863278	A	G	G/G	A/A
chr5A	462863410	A	G	G/G	A/A
chr5A	462863503	A	G	G/G	A/A
chr5A	462864164	C	T	T/T	C/C
chr5A	462864228	G	T	T/T	G/G
chr5A	462864322	C	T	T/T	C/C
chr5A	462865285	C	G	G/G	C/C
chr5A	462865325	T	C	C/C	T/T
chr5A	462866091	G	A	A/A	G/G
chr5A	462867691	C	A	A/A	C/C
chr5A	462867847	A	C	C/C	A/A
chr5A	462868989	G	C	C/C	G/G
chr5A	462869004	A	C	C/C	A/A
chr5A	462869104	C	A	A/A	C/C
chr5A	462870171	G	A	A/A	G/G
chr5A	462870186	T	C	C/C	T/T
chr5A	462870414	A	G	G/G	A/A
chr5A	462870761	C	G	G/G	C/C
chr5A	462870769	A	G	G/G	A/A
chr5A	462870818	T	C	C/C	T/T
chr5A	462871051	G	T	T/T	G/G
chr5A	462871166	T	C	C/C	T/T
chr5A	462871461	A	G	G/G	A/A
chr5A	462871488	A	C	C/C	A/A
chr5A	462872243	A	G	G/G	A/A
chr5A	462872248	C	T	T/T	C/C
chr5A	462872296	G	A	A/A	G/G
chr5A	462872430	A	G	G/G	A/A
chr5A	462872453	T	A	A/A	T/T
chr5A	462872654	A	T	T/T	A/A
chr5A	462872744	G	A	A/A	G/G
chr5A	462872850	A	G	G/G	A/A
chr5A	462872853	G	A	A/A	G/G
chr5A	462872935	G	A	A/A	G/G
chr5A	463063179	A	C	C/C	A/A
chr5A	463063188	G	A	A/A	G/G
chr5A	463063203	T	C	C/C	T/T
chr5A	463063350	A	G	G/G	A/A
chr5A	463063407	A	C	C/C	A/A
chr5A	463065005	T	C	C/C	T/T
chr5A	463066068	G	C	C/C	G/G
chr5A	463066216	T	C	C/C	T/T
chr5A	463066383	C	T	T/T	C/C
chr5A	463066395	T	C	C/C	T/T
chr5A	463066598	A	T	T/T	A/A
chr5A	463158860	C	T	T/T	C/C
chr5A	463158870	C	T	T/T	C/C
chr5A	463158925	C	T	T/T	C/C
chr5A	463158947	A	G	G/G	A/A
chr5A	463452461	C	G	G/G	C/C
chr5A	463452515	C	G	G/G	C/C
chr5A	463453039	G	C	C/C	G/G
chr5A	463453084	A	G	G/G	A/A
chr5A	463461151	C	T	T/T	C/C
chr5A	463461198	C	A	A/A	C/C
chr5A	463461914	T	G	G/G	T/T
chr5A	463462012	A	G	G/G	A/A
chr5A	463462084	G	A	A/A	G/G
chr5A	463598573	G	C	C/C	G/G
chr5A	463598609	A	C	C/C	A/A
chr5A	463598630	C	T	T/T	C/C
chr5A	463598673	T	C	C/C	T/T
chr5A	463601340	A	G	G/G	A/A
chr5A	463601547	T	C	C/C	T/T
chr5A	463603500	G	A	A/A	G/G
chr5A	463603501	A	G	G/G	A/A
chr5A	463603658	G	A	A/A	G/G
chr5A	463603706	G	A	A/A	G/G
chr5A	463603717	G	T	T/T	G/G
chr5A	463603863	A	G	G/G	A/A
chr5A	463762731	G	A	A/A	G/G
chr5A	463762771	G	A	A/A	G/G
chr5A	463763158	C	G	G/G	C/C
chr5A	463763245	G	A	A/A	G/G
chr5A	463763302	C	G	G/G	C/C
chr5A	463763317	C	T	T/T	C/C
chr5A	463765102	G	C	C/C	G/G
chr5A	463765128	C	T	T/T	C/C
chr5A	463765271	T	G	G/G	T/T
chr5A	463765342	G	C	C/C	G/G
chr5A	463765502	T	A	A/A	T/T
chr5A	463766079	C	G	G/G	C/C
chr5A	464100106	G	T	T/T	G/G
chr5A	464100134	A	G	G/G	A/A
chr5A	464100156	C	T	T/T	C/C
chr5A	464158611	T	C	C/C	T/T
chr5A	464158625	T	C	C/C	T/T
chr5A	464159009	A	C	C/C	A/A
chr5A	464159063	C	T	T/T	C/C
chr5A	464159195	C	G	G/G	C/C
chr5A	464159255	A	G	G/G	A/A
chr5A	464159271	C	A	A/A	C/C
[truncated: 10,469 more rows]

## Sheet: Table S5
Table S5 Quantitative trait loci (QTL) for plant height (PHT), fertile spikelet number per spike (FSN), grain number per fertile spikelet (GNFS), spike compactness (SC), thousand grain weight (TGW), grain length (GL), and grain width (GW) identified across multi-environments and the BLUE dataset in the 13CM population
QTL	Environment	Genetic interval (cM)	Flanking marker	LOD	PVE(%)	Add	Physical position
QPht.cib-6A	E4	8.5–9.5	KASP26–KASP27	4.7958	7.373	-3.7877	236.95–263.29
	E5	8.5–9.5	KASP26–KASP27	35.4049	6.6198	-8.7122
	E6	8.5–9.5	KASP26–KASP27	29.3648	7.3794	-10.6337
	E7	8.5–9.5	KASP26–KASP27	28.382	8.3937	-9.4953
	E8	8.5–9.5	KASP26–KASP27	25.9449	6.7791	-10.846
	BLUE	8.5–9.5	KASP26–KASP27	36.3127	7.8281	-9.4775
QFsn.cib-6A	E5	3.5–8.5	KASP20–KASP22	5.2219	7.4789	0.2912	236.95–263.29
	E7	9.5–11.5	KASP31–KASP34	5.2515	7.4901	0.312
	BLUE	8.5–9.5	KASP26–KASP27	7.3959	10.3362	0.2589
QGnfs.cib-6A	E5	0–8.5	KASP22–KASP20	3.1746	4.6877	0.06	236.95–263.29
	BLUE	8.5–9.5	KASP26–KASP27	15.5542	4.9931	0.0933
QSc.cib-6A	E4	8.5–9.5	KASP26–KASP27	5.2731	7.7052	0.0579	236.95–263.29
	E6	8.5–9.5	KASP26–KASP27	4.1769	6.2118	0.0445
	E7	8.5–9.5	KASP26–KASP27	7.0718	9.8605	0.0718
QTgw.cib-6A	E3	8.5–9.5	KASP26–KASP27	7.1996	10.2623	-2.1026	236.95–263.29
	E4	8.5–9.5	KASP26–KASP27	12.5098	16.816	-2.4858
	E5	8.5–9.5	KASP26–KASP27	12.1908	16.3764	-2.3648
	E7	8.5–9.5	KASP26–KASP27	7.9279	11.1947	-2.8946
	E8	8.5–9.5	KASP26–KASP27	10.9603	14.8507	-2.6084
	BLUE	8.5–9.5	KASP26–KASP27	15.0174	19.9393	-2.2931
QGl.cib-6A	E5	8.5–9.5	KASP26–KASP27	48.3787	11.8588	-0.3158	236.95–263.29
	E6	8.5–9.5	KASP26–KASP27	28.4637	12.5506	-0.2089
	E7	8.5–9.5	KASP26–KASP27	10.642	14.7653	-0.1319
	E8	8.5–9.5	KASP26–KASP27	6.0131	8.6765	-0.1152
	BLUE	8.5–9.5	KASP26–KASP27	7.1333	10.5387	-0.0908
QGw.cib-6A	E5	8.5–9.5	KASP26–KASP27	12.4781	16.7367	-0.068	332.71–363.04
	E6	9.5–10.5	KASP31–KASP34	11.3108	15.7824	-0.0704
	E7	8.5–9.5	KASP26–KASP27	5.6961	8.1191	-0.0743
	E8	9.5–10.5	KASP31–KASP34	7.8487	11.2632	-0.0647
	BLUE	9.5–10.5	KASP31–KASP34	9.7214	13.34	-0.0539
PVE, phenotypic variation explained; LOD, logarithm of the odd; Add, additive effect (Positive values indicate that the alleles from ZKM13F10 increases the trait scores, and negative values indicate that the allele from CM42 increases the trait scores); BLUE, best linear unbiased estimation; the physical data come from IWGSC RefSeq v2.1

## Sheet: Table S6
Table S6 Quantitative trait loci (QTL) detected in the QTL×environment interaction module
Chromosome	Position	Trait	LeftMarker	RightMarker	LOD	LOD(A)	LOD(AbyE)	PVE	PVE(A)	PVE(AbyE)	Add	AbyE1	AbyE2	AbyE3	AbyE4	AbyE5	AbyE6	AbyE7	AbyE8	AbyBLUE	Detected QTL
5A	0	GNS	KASP01	KASP02	5.4661	3.8525	1.6135	3.2427	2.3219	0.9208	-0.5166	0.245	-0.3345	0.4668	-0.3578	0.5618	-0.2393	-0.0923	-0.2302	-0.0194
5A	10	GNS	KASP12	KASP13	9.1936	8.1101	1.0835	5.1886	4.8609	0.3278	-0.7356	-0.0972	-0.0009	0.1064	-0.0611	0.408	-0.3559	-0.0756	0.071	0.0053	QGns.cob-5A
5A	41	GNS	KASP18	KASP19	3.0044	1.5562	1.4482	1.9995	0.9414	1.0581	0.3269	0.0775	-0.3644	-0.1464	-0.3959	-0.2415	-0.1536	0.6083	0.555	0.0609
6A	9	GNS	KASP26	KASP27	35.9673	6.2473	29.72	25.2197	3.7857	21.434	-0.6503	0.6773	0.6837	0.507	0.7372	-4.3092	-0.2019	0.6423	0.6336	0.6301	QGns.cib-6A
6A	11	GNS	KASP32	KASP35	25.7581	0.8813	24.8767	15.5452	0.5342	15.011	0.2431	-0.453	-0.2249	-1.9838	-0.1674	3.192	-0.6851	0.2141	0.1353	-0.0271
6A	14	GNS	KASP36	KASP37	18.1992	3.417	14.7822	11.8793	2.0752	9.8041	-0.4791	0.3408	-2.1515	0.5529	-1.6272	0.4626	0.1105	0.9536	0.7109	0.6476
6A	9	FSN	KASP26	KASP27	7.1904	2.9688	4.2217	9.149	3.175	5.974	-0.1767	0.1304	0.1045	0.2062	0.1165	0.1876	0.1466	-0.2946	-0.2582	0.0611	QFsn.cib-6A
6A	17	FSN	KASP36	KASP37	17.3055	8.9348	8.3707	8.754	5.437	3.317	-0.3638	0.2416	0.1327	0.2097	-0.3091	0.2259	-0.2566	0.2253	-0.1806	-0.1889
6A	9	GNFS	KASP26	KASP27	33.0998	10.8013	22.2985	9.8337	4.3376	5.4962	-0.0386	0.0097	0.045	0.0041	0.0441	-0.0152	0.0347	-0.0019	-0.0143	-0.1063	QGnfs.cib-6A
6A	12	GNFS	KASP33	KASP23	18.2402	0.1548	18.0854	4.6317	0.062	4.5697	0.0046	-0.0249	-0.0011	-0.024	-0.0011	-0.0302	0.0188	-0.016	-0.0249	0.1034
6A	9	SC	KASP26	KASP27	8.0273	1.8765	6.1508	8.0488	2.091	6.9578	-0.1046	-0.1182	-0.1122	0.1069	0.107	0.1056	-0.128	0.1107	0.1208	0.1074	QSc.cib-6A
6A	1	TGW	KASP20	KASP31	5.9561	1.6877	4.2683	19.2087	4.133	15.0757	0.7381	0.5039	0.6212	-0.5658	-0.6948	-0.7948	3.606	-1.3871	-0.4828	-0.8057
6A	9	TGW	KASP26	KASP27	7.0552	1.8406	5.2146	13.7953	4.4045	9.3907	0.7586	0.541	-0.621	-0.862	-0.6307	-0.8084	2.1094	1.7429	-0.7245	-0.7467	QTgw.cib-6A
6A	9	GL	KASP26	KASP27	7.8198	2.4977	5.3222	8.8087	2.6868	6.1219	0.12	0.1338	0.1391	0.1535	0.1603	-0.1435	-0.143	-0.1401	-0.1359	-0.1243	QGl.cib-6A
6A	7	GW	KASP20	KASP31	17.0169	5.3076	11.7093	3.6514	1.9816	1.6699	0.0248	0.006	0.0024	0.0179	-0.0147	-0.0212	-0.0238	-0.0309	0.0357	0.0287
6A	10	GW	KASP31	KASP34	21.6436	9.5543	12.0893	5.6346	3.6243	2.0103	0.0333	-0.0001	-0.0074	0.0073	-0.0215	0.0265	0.0287	0.0341	-0.0362	-0.0313	QGw.cib-6A
6A	14	GW	KASP36	KASP37	5.6727	2.5396	3.1331	2.2099	0.959	1.2509	0.0171	0.0156	0.0083	0.028	0.0304	-0.0162	-0.0171	-0.0163	-0.0216	-0.0113
6A	9	PHT	KASP26	KASP27	117.584	88.9351	28.6487	15.5069	9.9869	5.5201	5.8934	-3.9232	-4.6041	-4.6041	-5.8742	1.6931	4.5586	4.1478	5.4438	3.162	QPht.cib-6A
6A	13	PHT	KASP24	KASP36	27.7227	2.2363	25.4863	2.5963	0.2149	2.3815	-0.8625	2.8496	1.9692	1.9692	-5.6516	-4.7974	1.0517	0.8838	0.8652	0.8602
GNS, grain number per spike; FSN, fertile spikelet number per spike; GL, grain length; GNFS, grain number per fertile spikelet; GW, grain width; PHT, plant height; SC, spike compactness; TGW, thousand grain weight; A,additive effects; LOD, logarithm of the odd; PVE, phenotypic variation explained

## Sheet: Table S7
Table S7 Information of annotated high confidence genes in the interval of QGns.cib-5A and QGns.cib-6A and their mutation information based on Exome sequencing of Bulked Segregation analysis (BSE-Seq)
Gene ID in IWGSC RefSeq v1.1	Gene ID in IWGSC RefSeq v2.1	Chromosome	Description	Key mutation in bases	Mutation in transcript	Key mutation in AA	Mutation type	Orthologous gene(s) in Rice	If been cloned in Rice	The function of cloned gene in rice	Orthologous gene(s) in Arabidopsis	If being cloned in Arabidopsis	The function of cloned gene in Arabidopsis
TraesCS5A02G217500	TraesCS5A03G0561700	5A	Zinc finger family protein	NA	NA	NA	NA	LOC_Os09g26100;LOC_Os09g26200;LOC_Os09g26210	No	-	AT5G10970;ZFP3;AT5G01860	Yes	Participate in the biological process of DNA template transcription
TraesCS5A02G217600	TraesCS5A03G0561800	5A	Pentatricopeptide repeat-containing protein	G24C	TraesCS5A02G217600.1:exon1	L8F	Single AA change	OsCBSPPR1;LOC_Os02g26890;LOC_Os10g22370	No	-	AT5G10690;EMB2745;AT3G61520	Yes	Participate in the biological processes of RNA metabolic process and response to light stimulus
TraesCS5A02G217800	TraesCS5A03G0562000	5A	Transcription initiation factor TFIID subunit 10	NA	NA	NA	NA	LOC_Os09g26180	No	-	TAFII15	Yes	Participate in the biological processes of cellular nitrogen compound biosynthetic process, post-embryonic development, and reproductive process
TraesCS5A02G217900	TraesCS5A03G0562100	5A	MYB-related transcription factor	T685C	TraesCS5A02G217900.1:exon2	S229P	Single AA change	OsMYB30;OsMYB36a; OsMYB36c	Yes	Participate in regulating the resistance of rice to Nilaparvata lugens	MYB36;MYB68;MYB84	Yes	Participated in regulating endothelial layer differentiation during root development
TraesCS5A02G218000	TraesCS5A03G0562500	5A	Glutamate receptor	G1342A	TraesCS5A02G218000.1:exon2	V448I	Single AA change	OsGLR1.1;OsGLR2.1;OsGLR2.3	No	-	GLR2.7;GLR2.8;GLR2.9	Yes	Participate in the biological processes of cellular calcium ion homeostasis and response to light stimulus
TraesCS5A02G218100	TraesCS5A03G0562600	5A	Protein AUXIN RESPONSE 4	A487T	TraesCS5A02G218100.1:exon1	S163C	Single AA change	LOC_Os11g34140	No	-	AXR4	Yes	Participate in the biological processes of auxin polar transport, response to auxin, and response to mechanical stimulus
TraesCS5A02G218200	TraesCS5A03G0562700	5A	Glutamate receptor	NA	NA	NA	NA	OsGLR1.1;OsGLR2.1;OsGLR2.3	No	-	GLR2.7;GLR2.8;GLR2.9	Yes	Participate in the biological processes of cellular calcium ion homeostasis and response to light stimulus
TraesCS5A02G218300	TraesCS5A03G0563200	5A	Glutamate receptor	A2861T	TraesCS5A02G218300.1:exon3	Q954L	Single AA change	OsGLR1.3;OsGLR2.1;OsGLR2.4	No	-	GLR2.7;GLR2.8;GLR2.9	Yes	Participate in the biological processes of cellular calcium ion homeostasis and response to light stimulus
TraesCS5A02G218400	TraesCS5A03G0563300	5A	Glutamate receptor	NA	NA	NA	NA	OsGLR2.1;OsGLR2.3;OsGLR2.4	No	-	GLR2.7;GLR2.8;GLR2.9	Yes	Participate in the biological processes of cellular calcium ion homeostasis and response to light stimulus
TraesCS5A02G218500	TraesCS5A03G0563500	5A	P-loop nucleoside triphosphate hydrolases superfamily protein with CH (Calponin Homology) domain-containing protein	NA	NA	NA	NA	LOC_Os03g06840;LOC_Os02g26794	No	-	NA	No	-
TraesCS5A02G218600	TraesCS5A03G0563600	5A	Glutamate receptor	A2533G	TraesCS5A02G218600.1:exon5	I845V	Single AA change	OsGLR2.2;OsGLR2.4;Os09G0428300	No	-	GLR2.7;GLR2.8;GLR2.9	Yes	Participate in the biological processes of cellular calcium ion homeostasis and response to light stimulus
TraesCS5A02G218700	TraesCS5A03G0563700	5A	Glutamate receptor	C248T	TraesCS5A02G218700.1:exon1	A83V	Single AA change	OsGLR2.1;OsGLR2.2;Os09G0428300	No	-	GLR2.1;GLR2.7;GLR2.8	Yes	Participate in the biological processes of cellular calcium ion homeostasis and response to light stimulus
TraesCS5A02G218800	TraesCS5A03G0563800	5A	Transducin beta-like protein 3	A95T	TraesCS5A02G218800.1:exon1	N32I	Single AA change	NA	No	-	NA	No	-
TraesCS5A02G218900	TraesCS5A03G0563900	5A	Glutamate receptor	C338A	TraesCS5A02G218900.1:exon2	A113D	Single AA change	OsGLR2.2;OsGLR2.1;OsGLR2.4	No	-	GLR2.7;GLR2.1;GLR2.2	Yes	Participate in the biological processes of defense response to other organism, lipid metabolic process, monocarboxylic acid metabolic process, regulation of cellular biosynthetic process, regulation of cellular ketone metabolic process, regulation of macromolecule biosynthetic process, response to inorganic substance, and response to jasmonic acid
TraesCS5A02G219000	TraesCS5A03G0564300	5A	Early light-induced protein	NA	NA	NA	NA	LOC_Os07g08160;LOC_Os07g08150;LOC_Os01g14410	No	-	ELIP1;ELIP2	Yes	Participate in the biological processes of cellular response to UV-A, cellular response to blue light, cellular response to far red light, cellular response to heat, cellular response to high light intensity, cellular response to red light, photoprotection, positive regulation of seed germination, and regulation of chlorophyll biosynthetic process
TraesCS5A02G219100	TraesCS5A03G0564400	5A	Lipoprotein signal peptidase	NA	NA	NA	NA	LOC_Os02g24240	No	-	NA	No	-
TraesCS5A02G219200	TraesCS5A03G0564500	5A	S-adenosylmethionine-dependent methyltransferase, putative	T836C	TraesCS5A02G219200.1:exon1	L279S	Single AA change	LOC_Os02g28820;LOC_Os03g03470	No	-	AT5G63100;AT5G44600;AT5G44590	Yes	Participate in the biological processes of defense response to bacterium and response to radiation
TraesCS5A02G219300	TraesCS5A03G0564600	5A	Early light-induced protein	T8C	TraesCS5A02G219300.1:exon1	I3T	Single AA change	LOC_Os07g08160;LOC_Os07g08150;LOC_Os01g14410	No	-	ELIP1;ELIP2	Yes	Participate in the biological processes of cellular response to UV-A, cellular response to blue light, cellular response to far red light, cellular response to heat, cellular response to high light intensity, cellular response to red light, photoprotection, positive regulation of seed germination, and regulation of chlorophyll biosynthetic process
TraesCS5A02G219400	TraesCS5A03G0564700	5A	Early light-induced protein	C20T	TraesCS5A02G219400.1:exon1	T7M	Single AA change	LOC_Os07g08160;LOC_Os01g14410;LOC_Os07g08150	No	-	ELIP1;ELIP2	Yes	Participate in the biological processes of cellular response to UV-A, cellular response to blue light, cellular response to far red light, cellular response to heat, cellular response to high light intensity, cellular response to red light, photoprotection, positive regulation of seed germination, and regulation of chlorophyll biosynthetic process
TraesCS5A02G219500	TraesCS5A03G0564800	5A	Early light-induced protein	T256G	TraesCS5A02G219500.1:exon2	S86A	Single AA change	LOC_Os07g08160;LOC_Os07g08150;LOC_Os01g14410	No	-	ELIP1;ELIP2	Yes	Participate in the biological processes of cellular response to UV-A, cellular response to blue light, cellular response to far red light, cellular response to heat, cellular response to high light intensity, cellular response to red light, photoprotection, positive regulation of seed germination, and regulation of chlorophyll biosynthetic process
TraesCS5A02G219600	TraesCS5A03G0564900	5A	Early light-induced protein	G244A	TraesCS5A02G219600.1:exon2	G82S	Single AA change	LOC_Os07g08160;LOC_Os07g08150;LOC_Os01g14410	No	-	ELIP1;ELIP2	Yes	Participate in the biological processes of cellular response to UV-A, cellular response to blue light, cellular response to far red light, cellular response to heat, cellular response to high light intensity, cellular response to red light, photoprotection, positive regulation of seed germination, and regulation of chlorophyll biosynthetic process
TraesCS5A02G219700	TraesCS5A03G0565100	5A	Early light-induced protein	NA	NA	NA	NA	LOC_Os07g08160;LOC_Os01g14410;LOC_Os07g08150	No	-	ELIP1;ELIP2	Yes	Participate in the biological processes of cellular response to UV-A, cellular response to blue light, cellular response to far red light, cellular response to heat, cellular response to high light intensity, cellular response to red light, photoprotection, positive regulation of seed germination, and regulation of chlorophyll biosynthetic process
TraesCS5A02G219800	TraesCS5A03G0565200	5A	Glutamate receptor	C649A	TraesCS5A02G219800.1:exon2	L217M	Single AA change	OsGLR2.2;OsGLR2.4;Os09G0428300	No	-	GLR2.8;GLR2.7;GLR2.9	Yes	Participate in the biological processes of cellular calcium ion homeostasis and response to light stimulus
TraesCS5A02G219900	TraesCS5A03G0565300	5A	Nef-associated protein 1	NA	NA	NA	NA	LOC_Os09g25950	No	-	AT4G28020	Yes	-
TraesCS5A02G220000	TraesCS5A03G0565400	5A	Eukaryotic translation initiation factor 3 subunit C	A56G	TraesCS5A02G220000.1:exon3	E19G	Single AA change	eIF-3c;Os02G0123300	No	-	EIF3C;TIF3C2	Yes	Participate in the biological processes of RNA metabolic process, cell division, cellular macromolecule metabolic process, embryo development ending in seed dormancy, macromolecule localization, macromolecule modification, negative regulation of metabolic process, rRNA processing, regulation of gene expression, regulation of nitrogen compound metabolic process, regulation of primary metabolic pro…
TraesCS5A02G220100	TraesCS5A03G0565500	5A	Transcription factor, putative	A16G	TraesCS5A02G220100.1:exon1	M6V	Single AA change	LOC_Os09g25860;LOC_Os08g34510;LOC_Os08g31950	No	-	NA	No	-
TraesCS5A02G220200	TraesCS5A03G0565600	5A	Fatty acid hydroxylase superfamily	A61C	TraesCS5A02G220200.1:exon2	M21L	Single AA change	WSL2;OsGL1-2;OsGL1-3	Yes	Involved in regulating the synthesis of Stratum corneum wax in rice leaves	CER3;CER1;AT2G37700	Yes	Participate in the biological processes of alkane biosynthetic process, cutin biosynthetic process, pollen sperm cell differentiation, and wax biosynthetic process
TraesCS5A02G220300	TraesCS5A03G0565700	5A	5'-nucleotidase SurE	C158T	TraesCS5A02G220300.1:exon1	S53L	Single AA change	NA	No	-	NA	No	-
TraesCS5A02G220400	TraesCS5A03G0565800	5A	WAT1-related protein	A991G	TraesCS5A02G220400.3:exon7	N331D	Single AA change	OsUMAMIT14;OsUMAMIT13;LOC_Os09g25800	No	-	UMAMIT34;UMAMIT33	Yes	Participate in the biological processes of carbohydrate biosynthetic process, macromolecule biosynthetic process, plant-type cell wall organization or biogenesis, and small molecule metabolic process
TraesCS5A02G220500	TraesCS5A03G0565900	5A	WAT1-related protein	A253G	TraesCS5A02G220500.1:exon1	T85A	Single AA change	OsUMAMIT13;OsUMAMIT14;LOC_Os03g05530	No	-	UMAMIT33	Yes	Participate in the biological processes of carboxylic acid metabolic process, defense response to fungus, defense response to other organism, response to light stimulus, and response to water deprivation
TraesCS5A02G220600	TraesCS5A03G0566000	5A	Tetraspanin family protein	NA	NA	NA	NA	OsSAP;OsTET11;OsTET12	No	-	TET7;TET8;TET9	Yes	Participate in the biological process of defense response to Gram-negative bacterium
TraesCS5A02G220700	TraesCS5A03G0566800	5A	Unknown protein	G302C	TraesCS5A02G220700.1:exon1	S101T	Single AA change	NA	No	-	NA	No	-
TraesCS5A02G220800	TraesCS5A03G0567300	5A	Erythronate-4-phosphate dehydrogenase family protein	T524C	TraesCS5A02G220800.1:exon1	L175S	Single AA change	NA	No	-	NA	No	-
TraesCS5A02G220900	TraesCS5A03G0567500	5A	NAC domain protein,	NA	NA	NA	NA	IDEF2;RIM1;OsNTL5	Yes	Participate in regulating the flowering time of rice	NAC103;NAC082	Yes	Participate in the biological processes of plant-type cell wall organization or biogenesis and regulation of gene expression
TraesCS5A02G221000	TraesCS5A03G0567600	5A	Protein GAMETE EXPRESSED 2	3363+1G>A	TraesCS5A02G221000.1:exon13	NA	Splicing	OsGEX2	Yes	Participate in regulating the development of rice pollen	GEX2	Yes	Participate in the biological processes of fusion of sperm to egg plasma membrane, double fertilization of zygote and endosperm, and pollen sperm cell differentiation
TraesCS5A02G221100	TraesCS5A03G0567700	5A	5-nucleotidase	A1016G	TraesCS5A02G221100.1:exon9	E339G	Single AA change	LOC_Os09g25640;LOC_Os03g56310;LOC_Os01g14810	No	-	AT2G23890;AT5G48960;AT1G75210	Yes	Participate in the biological processes of RNA metabolic process and peptidyl-amino acid modification
TraesCS5A02G221200	TraesCS5A03G0568100	5A	S-adenosylmethionine decarboxylase proenzyme	G491T	TraesCS5A02G221200.1:exon1	G164V	Single AA change	SAMDC1;SAMDC2;SAMDC	No	-	SAMDC;AT3G25570	Yes	Participate in the biological processes of polyamine biosynthetic process and viral genome replication
TraesCS5A02G221300	TraesCS5A03G0568200	5A	GMP synthase [glutamine-hydrolyzing]	NA	NA	NA	NA	LOC_Os09g25610;LOC_Os02g08270;LOC_Os03g48060	No	-	GGP3;AT2G23970;AT4G30540	Yes	Participate in the biological process of glucosinolate metabolic process
TraesCS5A02G221400	TraesCS5A03G0568300	5A	GMP synthase [glutamine-hydrolyzing]	G765C	TraesCS5A02G221400.1:exon2	K255N	Single AA change	LOC_Os09g25610;LOC_Os02g08270;LOC_Os03g48060	No	-	GGP3;AT2G23970;AT4G30540	Yes	Participate in the biological process of glucosinolate metabolic process
TraesCS5A02G221500	TraesCS5A03G0568600	5A	Dynamin-related protein	C428T	TraesCS5A02G221500.1:exon3	A143V	Single AA change	OsDRP1A;OsDRP1B;OsDRP1C	No	-	DL1;DL1B;DL1C	Yes	Participate in the biological processes of cell plate formation involved in plant-type cell wall biogenesis, clathrin-dependent endocytosis, cytokinesis by cell plate formation, embryo development ending in seed dormancy, regulation of establishment of cell polarity, root hair initiation, trichome branching, and xylem and phloem pattern formation
TraesCS5A02G221600	TraesCS5A03G0569400	5A	Ap2-like ethylene-responsive transcription factor	NA	NA	NA	NA	AP2/EREBP#153;AP2/EREBP#109;AP2/EREBP#099	No	-	ADAP;WRI4;WRI1	Yes	Participate in the biological processes of negative regulation of seed germination, positive regulation of cutin biosynthetic process, positive regulation of fatty acid biosynthetic process, regulation of DNA-templated transcription, regulation of growth, response to abscisic acid, response to salt stress, and response to water deprivation
TraesCS5A02G221700	TraesCS5A03G0569500	5A	DnaJ/Hsp40 cysteine-rich domain protein, putative	A254G	TraesCS5A02G221700.1:exon2	K85R	Single AA change	LOC_Os09g25590	No	-	EIJ1	Yes	Participated in regulating the resistance of Arabidopsis to Pst DC3000
TraesCS5A02G221800	TraesCS5A03G0569700	5A	UDP-N-acetylglucosamine--N-acetylmuramyl-(pentapeptide) pyrophosphoryl-undecaprenol N-acetylglucosamine transferase	NA	NA	NA	NA	LOC_Os09g25580;LOC_Os08g20420;OsMGD	No	The expression of OsMGD may play an important role in photosynthesis	MGD1;MGDC;MGD2	Yes	Participate in the biological processes of embryo development ending in seed dormancy, galactolipid biosynthetic process, glycolipid biosynthetic process, and thylakoid membrane organization
TraesCS5A02G221900	TraesCS5A03G0569800	5A	Eukaryotic aspartyl protease family protein	NA	NA	NA	NA	LOC_Os09g25570;LOC_Os08g16660;LOC_Os09g30414	No	-	AT1G79720;AT5G10770;AT5G10760	Yes	Participate in regulating the growth and development of Arabidopsis
TraesCS5A02G222000	TraesCS5A03G0569900	5A	Major facilitator superfamily protein	G1171T	TraesCS5A02G222000.1:exon4	D391Y	Single AA change	LOC_Os09g25560;LOC_Os04g42130;LOC_Os06g08750	No	-	AT5G10820;AT5G25050;AT1G79710	Yes	Participate in the biological processes of defense response and response to lipid
TraesCS5A02G222100	TraesCS5A03G0570000	5A	Pentatricopeptide repeat-containing protein	A2557G	TraesCS5A02G222100.1:exon1	I853V	Single AA change	OsPPR920;LOC_Os09g25550;LOC_Os07g40120	No	-	PGR3;AT4G30825;AT5G02860	Yes	Participate in the biological processes of RNA metabolic process, cellular macromolecule metabolic process, cellular nitrogen compound biosynthetic process, and macromolecule biosynthetic process
TraesCS5A02G222200	TraesCS5A03G0570200	5A	Receptor-kinase, putative	G2845A	TraesCS5A02G222200.1:exon2	G949S	Single AA change	LOC_Os09g25540;LOC_Os06g08690;Os06G0185966	No	-	AT2G24130;EFR;AT3G47570	Yes	Participate in the biological processes of defense response to other organism, lipid metabolic process, monocarboxylic acid metabolic process, regulation of cellular biosynthetic process, regulation of cellular ketone metabolic process, regulation of macromolecule biosynthetic process, response to inorganic substance, and response to jasmonic acid
TraesCS5A02G222300	TraesCS5A03G0570300	5A	Receptor-like protein kinase	T2032A	TraesCS5A02G222300.1:exon1	S678T	Single AA change	LOC_Os09g25540;LOC_Os06g08690;Os06G0185966	No	-	AT2G24130;EFR;AT3G47570	Yes	Participate in the biological processes of defense response to other organism, lipid metabolic process, monocarboxylic acid metabolic process, regulation of cellular biosynthetic process, regulation of cellular ketone metabolic process, regulation of macromolecule biosynthetic process, response to inorganic substance, and response to jasmonic acid
TraesCS5A02G222400	TraesCS5A03G0570700	5A	QWRF motif protein (DUF566)	NA	NA	NA	NA	LOC_Os09g25500;LOC_Os08g34320;LOC_Os02g55110	No	-	QWRF4;QWRF8;SCO3	Yes	Participate in the biological processes of centrosome cycle and spindle assembly
TraesCS5A02G222500	TraesCS5A03G0570800	5A	Cellulose synthase	NA	NA	NA	NA	BC6;OsCesA8;OsCesA3	Yes	Participated in regulating rice cell wall synthesis and plant growth	IRX3;CEV1;CESA1	Yes	Participate in the biological processes of cellulose biosynthetic process, plant-type cell wall biogenesis, plant-type secondary cell wall biogenesis, and rhamnogalacturonan I side chain metabolic process
TraesCS5A02G222700	TraesCS5A03G0571200	5A	Hydroxycinnamoyl-CoA shikimate/quinate hydroxycinnamoyltransferase	NA	NA	NA	NA	HCT3;OsHCT3;LOC_Os08g43040	No	-	HCT;SHT;AT5G57840	Yes	Participate in the biological processes of auxin homeostasis, lignin biosynthetic process, and positive regulation of flavonoid biosynthetic process
TraesCS5A02G222800	TraesCS5A03G0571500	5A	Origin recognition complex subunit 6	NA	NA	NA	NA	OsORC6	No	-	ORC6	Yes	Participate in the biological processes of DNA replication and pollen development
TraesCS5A02G222900	TraesCS5A03G0571800	5A	Hydroxycinnamoyl-CoA shikimate/quinate hydroxycinnamoyltransferase	G911C	TraesCS5A02G222900.1:exon3	R304P	Single AA change	OsHCT4;OsHCT3;HCT3	No	-	HCT;SHT;AT5G57840	Yes	Particiapate in the biological processes of auxin homeostasis, lignin biosynthetic process, and positive regulation of flavonoid biosynthetic process
TraesCS5A02G223000	TraesCS5A03G0571900	5A	zinc finger protein-like protein	T271C	TraesCS5A02G223000.1:exon2	S91P	Single AA change	LOC_Os09g25440;LOC_Os06g44200;LOC_Os09g25430	No	-	NA	No	-
TraesCS5A02G223100	TraesCS5A03G0572000	5A	Zinc finger protein	C940T	TraesCS5A02G223100.1:exon3	P314S	Single AA change	LOC_Os09g25430;LOC_Os09g25420;LOC_Os08g34310	No	-	AT5G61190;AT2G19380	Yes	Participate in the biological process of regulation of gene expression
TraesCS5A02G223200	TraesCS5A03G0572100	5A	Zinc finger protein	G586A	TraesCS5A02G223200.1:exon2	E196K	Single AA change	LOC_Os09g25430;LOC_Os09g25420;LOC_Os08g34310	No	-	AT2G19380;AT5G61190	Yes	-
TraesCS5A02G223300	TraesCS5A03G0572200	5A	Zinc finger protein	A104G	TraesCS5A02G223300.1:exon2	H35R	Single AA change	LOC_Os09g25430;LOC_Os09g25420;LOC_Os08g34310	No	-	AT5G61190	Yes	Participate in the biological process of regulation of gene expression
TraesCS5A02G223400	TraesCS5A03G0572300	5A	Arginine repressor	NA	NA	NA	NA	LOC_Os09g25410;LOC_Os08g16930	No	-	AT5G57910;AT4G30630	Yes	Participate in the biological processes of cellular response to hormone stimulus, cellular response to lipid, cellular response to oxygen-containing compound, defense response to other organism, monocarboxylic acid metabolic process, organonitrogen compound catabolic process, response to abscisic acid, response to bacterium, response to ethylene, response to fungus, and response to water deprivat…
TraesCS5A02G223500	TraesCS5A03G0572600	5A	Phospholipase D	NA	NA	NA	NA	OsPLDalpha1;OsPLDalpha2;OsPLDalpha8	Yes	Involved in salt tolerance of rice by regulating the activity and expression of H+- ATPase	PLDALPHA1;PLDALPHA2;PLDALPHA3	Yes	Participate in the biological processes of abscisic acid-activated signaling pathway, fatty acid metabolic process, leaf shaping, positive regulation of abscisic acid-activated signaling pathway, regulation of stomatal movement, response to abscisic acid, and seed germination
TraesCS5A02G223600	TraesCS5A03G0573100	5A	RNA polymerase I-associated factor PAF67	NA	NA	NA	NA	NA	No	-	NA	No	-
TraesCS5A02G223700	TraesCS5A03G0573300	5A	Kinesin-like protein	NA	NA	NA	NA	LOC_Os09g25380;OsRFPHC-10;SIP26	No	-	AT3G10180;ZCF125;AT3G12020	Yes	Participate in the biological processes of cell division, macromolecule modification, regulation of nitrogen compound metabolic process, and regulation of primary metabolic process
TraesCS5A02G223800	TraesCS5A03G0573400	5A	BTB/POZ domain-containing protein	C65T	TraesCS5A02G223800.2:exon2	S22L	Single AA change	LOC_Os09g25330;OsNPY2;LOC_Os12g39380	Yes	Participate in regulating the development of rice spikelets or flowers	ENP;NPY2;NPY3	Yes	Participate in the biological processes of apical protein localization, basipetal auxin transport, cotyledon development, flower development, inflorescence development, phyllome development, and positive regulation of flower development
TraesCS5A02G223900	TraesCS5A03G0573500	5A	MICOS complex subunit MIC27	NA	NA	NA	NA	NA	No	-	NA	No	-
TraesCS5A02G224000	TraesCS5A03G0573600	5A	Ubiquitin, putative	NA	NA	NA	NA	RUB2;rubq2;LOC_Os09g25320	No	-	RUB1;UBQ7;UBQ11	Yes	Participate in the biological processes of embryo development ending in seed dormancy, ethylene biosynthetic process, protein neddylation, and response to auxin
TraesCS5A02G224100	TraesCS5A03G0573700	5A	Cytochrome c oxidase copper chaperone	G47A	TraesCS5A02G224100.1:exon2	G16E	Single AA change	LOC_Os09g25314;LOC_Os02g55134	No	-	COX17;AT1G53030	Yes	Participate in the biological processes of response to bacterium and response to copper ion
TraesCS5A02G224200	TraesCS5A03G0573800	5A	26S proteasome non-ATPase regulatory subunit 9	NA	NA	NA	NA	LOC_Os09g25310	No	-	AT5G57950	Yes	Participate in the biological processes of RNA metabolic process, protein modification process, and regulation of gene expression
TraesCS5A02G224300	TraesCS5A03G0573900	5A	DNA-3-methyladenine glycosylase, putative	G472T	TraesCS5A02G224300.1:exon1	A158S	Single AA change	LOC_Os09g25290;TagI;Sdt97	No	-	AT5G57970;AT1G80850;AT1G15970	Yes	Participate in the biological process of base-excision repair
TraesCS5A02G224400	TraesCS5A03G0574600	5A	RING/U-box superfamily protein	NA	NA	NA	NA	LOC_Os09g25190;LOC_Os09g25260;LOC_Os09g25220	No	-	AT3G53690;AT3G14250;AT4G19670	Yes	Participate in the biological processes of positive regulation of proteasomal ubiquitin-dependent protein catabolic process, protein polyubiquitination, and ubiquitin-dependent protein catabolic process
TraesCS5A02G224600	TraesCS5A03G0574900	5A	Homeobox protein BarH-like 2	C170T	TraesCS5A02G224600.1:exon1	A57V	Single AA change	LOC_Os03g04760;LOC_Os05g11820;Os03G0157450	No	-	NA	No	-
TraesCS5A02G224700	TraesCS5A03G0575000	5A	RING/U-box superfamily protein	NA	NA	NA	NA	LOC_Os09g25190;LOC_Os09g25200;LOC_Os09g25220	No	-	AT3G53690;AT3G14250;AT4G19670	Yes	Participate in the biological processes of positive regulation of proteasomal ubiquitin-dependent protein catabolic process, protein polyubiquitination, and ubiquitin-dependent protein catabolic process
TraesCS5A02G224800	TraesCS5A03G0575100	5A	Cell division control, Cdc6	NA	NA	NA	NA	NA	No	-	NA	No	-
TraesCS5A02G224900	TraesCS5A03G0575200	5A	RING/U-box superfamily protein	G1205A	TraesCS5A02G224900.1:exon1	R402Q	Single AA change	LOC_Os09g25190;LOC_Os09g25260;LOC_Os09g25200	No	-	AT3G53690;AT3G14250;AT4G19670	Yes	Participate in the biological processes of positive regulation of proteasomal ubiquitin-dependent protein catabolic process, protein polyubiquitination, and ubiquitin-dependent protein catabolic process
TraesCS5A02G225000	TraesCS5A03G0575300	5A	Transcription factor, putative	NA	NA	NA	NA	LOC_Os05g23940	No	-	AT3G09360;AT2G45100;MEE65	Yes	Participate in the biological process of microgametogenesis
TraesCS5A02G225100	TraesCS5A03G0576100	5A	Cinnamoyl CoA reductase	NA	NA	NA	NA	OsCCR19;OsCCR;OsCCR17	No	-	CCR1;CCR2;AT5G19440	Yes	Participate in the biological processes of lignin biosynthetic process and response to cold
TraesCS5A02G225200	TraesCS5A03G0576600	5A	Non-specific serine/threonine protein kinase	NA	NA	NA	NA	OsCIPK27;OsCIPK05;OsCIPK02	No	-	SIP3;CIPK20;CIPK5	Yes	Participate in the biological processes of basipetal auxin transport, hyperosmotic salinity response, multicellular organism development, response to salt stress, and response to water deprivation
TraesCS5A02G225300	TraesCS5A03G0576700	5A	Non-specific serine/threonine protein kinase	NA	NA	NA	NA	OsCIPK16;OsCIPK05	No	-	CIPK5;CIPK25;CIPK16	Yes	Participate in the biological processes of protein phosphorylation, response to calcium ion, and signal transduction
TraesCS6A02G189200	TraesCS6A03G0478800	6A	magnesium transporter NIPA (DUF803)	NA	NA	NA	NA	Os02g0498300	no	-	AT3G23870	Yes	Participate in the biological process of magnesium ion transport
TraesCS6A02G189300	TraesCS6A03G0480200	6A	Protein SIP5	NA	NA	NA	NA	GW2	yes	Participate in regulating grain width, thousand grain weight, grain yield per plant, spike number per plant, grain number per spike, and spike length	AT1G78420	Yes	Participate in the biological processes of protein ubiquitination, organ growth, and seed growth
TraesCS6A02G189400	TraesCS6A03G0481400	6A	ATP synthase F(0) complex subunit C1, mitochondrial	A193C	TraesCS6A02G189400.1:exon1	I65L	Single AA change	NA	no	-	NA	No
TraesCS6A02G189500	TraesCS6A03G0481600	6A	Elongation factor G	NA	NA	NA	NA	NA	no	-	LOS1 (AT1G56070)	Yes	Participate in the biological processes of cold acclimation, response to cold, and translational elongation
TraesCS6A02G189600	TraesCS6A03G0481800	6A	Early nodulin 93	NA	NA	NA	NA	OSENOD93B (Os02g0227200)	yes	Unknown	NA	No
TraesCS6A02G189700	TraesCS6A03G0482800	6A	High mobility group family protein	C1259T	TraesCS6A02G189700.1:exon7	T420I	Single AA change	NA	no	-	AT1G04880	Yes	Participate in the biological processes of glucosinolate metabolic process, pollen germination, pollen tube growth, and regulation of DNA-templated transcription
TraesCS6A02G189800	TraesCS6A03G0483400	6A	Copine-1	NA	NA	NA	NA	OsBON1 (Os02g0521300)	yes	Participate in regulating plant tillering, plant height, and resistance to leaf blight disease, rice blast, and banded sclerotial blight	BON1 (AT5G61900)	Yes	Participate in the biological process of cellular response to calcium ion
TraesCS6A02G189900	TraesCS6A03G0483600	6A	50S ribosomal protein L11	NA	NA	NA	NA	NA	no	-	NA	No	-
TraesCS6A02G190000	TraesCS6A03G0483900	6A	Far upstream element-binding protein	A1175T	TraesCS6A02G190000.1:exon7	Q392L	Single AA change	Os02g0224300	no	-	NA	No	-
TraesCS6A02G190100	TraesCS6A03G0484700	6A	Xaa-Pro dipeptidase	NA	NA	NA	NA	Os02g0224400	no	-	AT4G29490	Yes	Participate in the biological process of proteolysis
TraesCS6A02G190200	TraesCS6A03G0485200	6A	E2F transcription factor 1	NA	NA	NA	NA	DMD1	yes	Participate in regulating plant male fertility	NA	No	-
TraesCS6A02G190300	TraesCS6A03G0485500	6A	Two-component response regulator ORR25	NA	NA	NA	NA	NA	no	-	NA	No	-
TraesCS6A02G190400	TraesCS6A03G0486300	6A	Endolysin B	G37A	TraesCS6A02G190400.1:exon1	E13K	Single AA change	NA	no	-	NA	No	-
TraesCS6A02G190500	TraesCS6A03G0486600	6A	Protein kinase, putative	A78G	TraesCS6A02G190500.5:exon2	I26M	Single AA change	Os02g0241600		-	AT3G58640	Yes	Participate in the biological process of protein phosphorylation
TraesCS6A02G190600	TraesCS6A03G0487300	6A	basic helix-loop-helix (bHLH) DNA-binding superfamily protein	NA	NA	NA	NA	NA	no	-	SPT (AT4G36930)	Yes	Participate in the biological processes of carpel development, circadian rhythm, flower development, fruit development, seed germination, response to cold, and response to red light
TraesCS6A02G190700	TraesCS6A03G0487500	6A	U-box domain-containing protein	NA	NA	NA	NA	OsPUB4 (Os02g0234300)	no	-	PUB17 (AT1G29340)	Yes	Participate in the biological processes of plant-type hypersensitive response and protein ubiquitination
TraesCS6A02G190800	TraesCS6A03G0487800	6A	caspase-6 protein	NA	NA	NA	NA	Os02g0230000	no	-	NA	No	-
TraesCS6A02G190900	TraesCS6A03G0488100	6A	Leucine-rich repeat-containing protein 1	NA	NA	NA	NA	Os02g0230100	no	-	AT5G19680	Yes	Participate in the biological processes of abscisic acid-activated signaling pathway and protein localization to nucleus
TraesCS6A02G191000	TraesCS6A03G0488400	6A	Kinase-like protein	A1216G	TraesCS6A02G191000.1:exon4	T406A	Single AA change	OsPP23 (Os02g0281000)	no	-	AT2G20050	Yes	Participate in the biological processes of RNA metabolic process, carboxylic acid metabolic process, cell division, cell growth, embryo development, response to light stimulus, and shoot system development
TraesCS6A02G191100	TraesCS6A03G0488700	6A	60S ribosome subunit biogenesis protein NIP7 homolog	C413T	TraesCS6A02G191100.1:exon3	A138V	Single AA change	Os07g0670600	no	-	AT4G15770	Yes	Participate in the biological processes of RNA metabolic process and response to lipid
TraesCS6A02G191200	TraesCS6A03G0489400	6A	Poly(A) polymerase	NA	NA	NA	NA	Os02g0227400	no	-	NA	No	-
TraesCS6A02G191300	TraesCS6A03G0489700	6A	homeobox-leucine zipper protein 18	NA	NA	NA	NA	NA	no	-	NA	No	-
TraesCS6A02G191400	TraesCS6A03G0489800	6A	50S ribosomal protein L21	NA	NA	NA	NA	OsRPL21 (Os02g0259600)	yes	Participate in regulating chlorophyll a, chlorophyll b, and carotenoid content in rice leaves	RPL21C (AT1G35680)	Yes	Participate in the biological processes of chloroplast organization, embryo development ending in seed dormancy, and thylakoid menebrane organization
TraesCS6A02G191500	TraesCS6A03G0490100	6A	Peroxisomal membrane protein PMP22	A364T	TraesCS6A02G191500.1:exon4	I122L	Single AA change	Os02g0226000	no	-	PMP22 (AT4G04470)	Yes	Participate in the biological process of biological process
TraesCS6A02G191600	TraesCS6A03G0490200	6A	Glycine cleavage T-protein family	NA	NA	NA	NA	NA		-	NA	No	-
TraesCS6A02G191700	TraesCS6A03G0490600	6A	Pentatricopeptide repeat-containing family protein	NA	NA	NA	NA	Os02g0226900	no	-	ABO5 (AT1G51965)	Yes	Participate in the biological processes of RNA splicing and response to abscisic acid
TraesCS6A02G191800	TraesCS6A03G0491000	6A	Undecaprenyl-phosphate 4-deoxy-4-formamido-L-arabinose transferase	NA	NA	NA	NA	NA	no	-	NA	No	-
TraesCS6A02G191900	TraesCS6A03G0491200	6A	sulfate transporter 91	NA	NA	NA	NA	NA	no	-	NA	No	-
TraesCS6A02G192000	TraesCS6A03G0491300	6A	50S ribosomal protein L2	NA	NA	NA	NA	gene-rpl2-2	no	-	rpl2 (ATCG00830)	Yes	Participate in the biological process of translation
TraesCS6A02G192100	TraesCS6A03G0491500	6A	30S ribosomal protein S19, chloroplastic	NA	NA	NA	NA	gene-rps19	no	-	NA	No	-
TraesCS6A02G192200	TraesCS6A03G0491600	6A	50S ribosomal protein L22	NA	NA	NA	NA	NA	no	-	NA	No	-
TraesCS6A02G192300	TraesCS6A03G0491900	6A	50S ribosomal protein L16	NA	NA	NA	NA	NA	no	-	rpl16 (ATCG00790)	Yes	Participate in the biological process of transiation
TraesCS6A02G192400	TraesCS6A03G0492300	6A	30S ribosomal protein S11	NA	NA	NA	NA	NA	no	-	NA	No	-
TraesCS6A02G192500	TraesCS6A03G0492600	6A	Cytochrome b6	NA	NA	NA	NA	NA	no	-	petB (ATCG00720)	Yes	Participate in the biological processes of photosynthesis and light reaction
TraesCS6A02G192600	TraesCS6A03G0492700	6A	Ubiquitin carboxyl-terminal hydrolase	1940+1A>G	TraesCS6A02G192600.1:exon12	NA	Splicing	OsUBP15	yes	Participate in regulating the number of lateral cells in the glume, grain width, and thousand grain weight	UBP15 (AT1G17110)	Yes	Participate in the biological processes of cell division, flower development, fruit development, leaf development, protein deubiquitination, and ubiquitin-dependent protein catabolic process

## Sheet: Table S8
Table S8 The mutation information of TraesCS5A03G0562600, TraesCS6A03G0487300, and TraesCS6A03G0492700 obtained by Exome sequencing of Bulked Segregation analysis (BSE-Seq)
Gene	Position in gene	Physical site (v1.1)	ZKM13F10	CM42	Mutation type
TraesCS5A03G0562600	exonic	436111966	T	A	SNP
TraesCS5A03G0562600	exonic	436112382	G	C	SNP
TraesCS5A03G0562600	UTR5	436112513	-	G	InDel
TraesCS6A03G0487300	upstream	254935656	-	A	InDel
TraesCS6A03G0492700	intronic	260433051	T	-	InDel
TraesCS6A03G0492700	exonic	260433776	-	A	InDel

## Sheet: Table S9
Table S9 The QTL identified by previous studies on chromosomes 5A and 6A controlling yield-related traits
QTL	Chromosome	Associated raw traits from previous studies	Peak or flanking markers	Putative physical position (Mb)	LOD	R2/PVE (%)	Detected environments	Reference
QSns.crc-5A	5A	Grain number per spike	Xcfd39	662.74	8.6	16	7/8	Cuthbert et al. 2008	Cuthbert JL, Somers DJ, Brule-Babel AL, Brown PD, Crow GH (2008) Molecular mapping of quantitative trait loci for yield and yield components in spring wheat (Triticum aestivum L.). Theor Appl Genet 117: 595-608. https://doi.org/10.1007/s00122-008-0804-5
QKPS-5A	5A	Kernel per spike	BS00055981_51–BS00021805_51	535.80–549.30	2.54–4.28	0.86–5.09	3/9	Hu et al. 2020	Hu JM, Wang XQ, Zhang GX, Jiang P, Chen WY, Hao YC, Ma X, Xu SS, Jia JZ, Kong LR, Wang HW (2020) QTL mapping for yield‑related traits in wheat based on four RIL populations. Theor Appl Genet 133: 917-933. https://doi.org/10.1007/s00122-019-03515-w
QKnps.hwwgr-5AL	5A	Kernel number per spike	IWA7509–Xcfa2149.1	705.09–720.59	3.9	9.8–10.3	2/9	Li et al. 2015	Li CL, Bai GH, Carver BF, Chao SM, Wang ZH (2015) Single nucleotide polymorphism markers linked to QTL for wheat yield traits. Euphytica 206: 89-101. https://doi.org/10.1007/s10681-015-1475-3
NA	5A	Kernel number per spike	Xgwm186	472.16	3	10	1/3	Liu et al. 2006	Liu SB, Zhou RH, Dong YC, Li P, Jia JZ (2006) Development, utilization of introgression lines using a synthetic wheat as donor. Theor Appl Genet 112: 1360-1373. https://doi.org/10.1007/s00122-006-0238-x
NA	5A	Grain number per spike	Xgwm293	105.9	3	10	1/3	Liu et al. 2006	Liu SB, Zhou RH, Dong YC, Li P, Jia JZ (2006) Development, utilization of introgression lines using a synthetic wheat as donor. Theor Appl Genet 112: 1360-1373. https://doi.org/10.1007/s00122-006-0238-x
NA	5A	Grain number per spike	Xgwm126	672.92	7.4	4.9	1/2	Peleg et al. 2011	Peleg Z, Fahima T, Korol AB, Abbo S, Saranga Y (2011) Genetic analysis of wheat domestication and evolution under domestication. J Exp Bot 62(14): 5051-5061. http://doi.org/10.1093/jxb/err206
QGN.perg-5A	5A	Grain number per spike	BS00083507_51	462.01	3.89–5.00	14.6–17.5	3/6	Pretini et al. 2021	Pretini N, Vanzetti LS, Terrile II, Donaire G, Gonzalez FG (2021) Mapping QTL for spike fertility and related traits in two doubled haploid wheat (Triticum aestivum L.) populations. BMC Plant Biol 21: 353. https://doi.org/10.1186/s12870-021-03061-y
Vrn-A1	5A	Time to anthesis	Vrn-A1	589.26	3	16.4	9/10	Quarrie et al. 2005	Quarrie SA, Steed A, Calestani C, Semikhodskii A, Lebreton C, Chinoy C, Steele N, Pljevljakusic D, Waterman E, Weyen J, Schondelmaier J, Habash DZ, Farmer P, Saker L, Clarkson DT, Abugalieva A, Yessimbekova M, Turuspekov Y, Abugalieva S, Tuberosa R, Sanguineti M-C, Hollington PA, Aragues R, Royo A, Dodig D (2005) A high-density genetic map of hexaploid wheat (Triticum aestivum L.) from the cross …
NA	5A	Grain number per ear	Xgwm415–Xgwm304	107.10–664.99	3.96–4.88	8.6–11	2/4	Su et al. 2009	Su JY, Zheng Q, Li HW, Li B, Jing RL, Tong YP, Li ZS (2009) Detection of QTLs for phosphorus use efficiency in relation to agronomic performance of wheat grown under phosphorus sufficient and limited conditions. Plant Sci 176: 824-836. http://doi.org/10.1016/j.plantsci.2009.03.006
QGns.wa-5Al.e2	5A	Grain number per spike	Xgwm126–Xgwm291	672.92–700.49	2.61	2.67	1/3	Wang et al. 2011	Wang JS, Liu WH, Wang H, Li LH, Wu J, Yang XM, Li XQ, Gao AN (2011) QTL mapping of yield-related traits in the wheat germplasm 3228. Euphytica 177: 277-292. http://doi.org/10.1007/s10681-010-0267-z
QKns.his-5A-1	5A	Kernel number per spike	AX-111275827–AX-109926388	26.34–46.09	3.71	4.01	1/4	Xu et al. 2022	Xu X, Li XJ, Zhang DH, Zhao JS, Jiang XL, Sun HL, Ru ZG (2022) Identification and validation of QTLs for kernel number per spike and spike length in two founder genotypes of wheat. BMC Plant Biol 22: 146. https://doi.org/10.1186/s12870-022-03544-6
QKns.his-5A-2	5A	Kernel number per spike	AX-109980237–AX-109876198	549.11–574.74	2.82–6.10	3.72–7.01	3/4	Xu et al. 2022	Xu X, Li XJ, Zhang DH, Zhao JS, Jiang XL, Sun HL, Ru ZG (2022) Identification and validation of QTLs for kernel number per spike and spike length in two founder genotypes of wheat. BMC Plant Biol 22: 146. https://doi.org/10.1186/s12870-022-03544-6
QGns.cau-5A.1	5A	Grain number per spike	RAC875_c15204_992	85.05	3.74–4.76	5.2–6.9	4/9	Guan et al. 2018	Guan PF, Lu LH, Jia LJ, Kabir MR, Zhang JB, Lan TY, Zhao Y, Xin MM, Hu ZR, Yao YY, Ni ZF, Sun QX, Peng HR (2018) Front Plant Sci 9: 529. https://doi.org/10.3389/fpls.2018.00529
QGns.cau-5A.2	5A	Grain number per spike	wsnp_JD_c1796_2496653	439.67	2.51–5.05	3.8–7.1	6/9	Guan et al. 2018	Guan PF, Lu LH, Jia LJ, Kabir MR, Zhang JB, Lan TY, Zhao Y, Xin MM, Hu ZR, Yao YY, Ni ZF, Sun QX, Peng HR (2018) Front Plant Sci 9: 529. https://doi.org/10.3389/fpls.2018.00529
QGne.ipk-6A.1	6A	Grain number per spike	Xgwm1040	NA	3	11.8	4/6	Huang et al. 2004	Huang XQ, Kempf H, Ganal MW, Roder MS (2004) Advanced backcross QTL analysis in progenies derived from a cross between a German elite winter wheat variety and a synthetic wheat (Triticum aestivum L.). Theor Appl Genet 109:933-943
QGne.ipk-6A.2	6A	Grain number per spike	Xgwm786	NA	2.5	9.9	4/6	Huang et al. 2004	Huang XQ, Kempf H, Ganal MW, Roder MS (2004) Advanced backcross QTL analysis in progenies derived from a cross between a German elite winter wheat variety and a synthetic wheat (Triticum aestivum L.). Theor Appl Genet 109:933-943
-	6A	Number of seeds from sample ears	Xgwm459–Xgwm334	8.09–10.56	3	4.3	1/2	Verma et al. 2005	Verma V, Worland AJ, Sayers EJ, Fish L, Caligari PDS, Snape JW (2005) Identification and characterization of quantitative trait loci related to lodging resistance and associated traits in bread wheat. Plant Breed 124:234-241
QKns.sdau-6A.e4	6A	Grain number per spike	Xwmc398	388.74	3.14	18.48	1/4	Li et al. 2007	Li SS, Jia JZ, Wei XY, Zhang XC, Li LZ, Chen HM, Fan YD, Sun HY, Zhao XH, Lei TD, Xu YF, Jiang FS, Wang HG, Li LH (2007) A intervarietal genetic map and QTL analysis for yield traits in wheat. Mol Breed 20:167-178
-	6A	Grain number per ear	Xgwm570–Xwmc179	582.05–585.91	3.19	7.8	1/2	Su et al. 2009	Su JY, Zheng Q, Li HW, Li B, Jing RL, Tong YP, Li ZS (2009) Detection of QTLs for phosphorus use efficiency in relation to agronomic performance of wheat grown under phosphorus sufficient and limited conditions. Plant Sci 176:824-836
-	6A	Grain number	wPt–7599	32.67	3.54	6.9	1/12	McIntyre et al. 2010	McIntyre CL, Mathews KL, Rattey A, Chapman SC, Drenth J, Ghaderi M, Reynolds M, Shorter R (2010) Molecular detection of genomic regions associated with grain yield and yield-related components in an elite bread wheat cross evaluated under irrigated and rainfed conditions. Theor Appl Genet 120:527-541
-	6A	Kernel number per spike	BQ805704	3.71	2.9	11.3	1/6	Blanco et al. 2012	Blanco A, Mangini G, Giancaspro A, Giove S, Colasuonno P, Simeone R, Signorile A, De Vita P, Mastrangelo AM, Cattivelli L, Gadaleta A (2012) Relationships between grain protein content and grain yield components through quantitative trait locus analyses in a recombinant inbred line population derived from two elite durum wheat cultivars. Mol Breed 30:79-92
QGnu.abrii-6A	6A	Grain number per spike	wPt–0832–wPt–1664	587.71	3.5	5.35	1/4	Azadi et al. 2015	Azadi A, Mardi M, Hervan EM, Mohammadi SA, Moradi F, Tabatabaee MT, Pirseyedi SM, Ebrahimi M, Fayaz F, Kazemi M, Ashkani S, Nakhoda B, Mohammadi-Nejad G (2015) QTL Mapping of Yield and Yield Components under Normal and Salt-stress Conditions in Bread Wheat (Triticum aestivum L.). Plant Mol Biol Rep 33:102-120
QTkw.hwwgr-6AL.2	6A	Kernel number per spike	IWA731–IWA5075	76.72–90.97	4.1	9.7	1/9	Li et al. 2015	Li CL, Bai GH, Carver BF, Chao SM, Wang ZH (2015) Single nucleotide polymorphism markers linked to QTL for wheat yield traits. Euphytica 206: 89-101. https://doi.org/10.1007/s10681-015-1475-3
QGns.cib-6A	6A	Grain number per spike	Marker90628–Marker91587	471.16–554.21	3.35–4.91	6.56–7.73	3/8	Li et al. 2022	Li T, Li Q, Wang JH, Yang Z, Tang YY, Su Y, Zhang JY, Qiu XB, Pu X, Pan ZF, Zhang HL, Liang JJ, Liu ZH, Li J, Yang WY, Yu MQ, Long H, Wei YM, Deng GB (2022). BMC Genomic Data, 23(1): 37
The physical position data comes from IWGSC RefSeq v2.1.

## Sheet: Table S10
Table S10 The cloned genes on wheat chromosome 6A
Gene	physical position	Protein	Associated trait(s)	Reference(s)
TaSPL21-6A	136542091-136544201	Squamosa-promoter binding protein	Plant height, thousand grain weight	Zhang et al. 2017b
TaBT1-6A	189919856-189922601	-	Grain size, thousand kernel weight, and grain total starch content	Wang et al. 2019
TaGW2-6A	237734835-237737474	E3 RING ubiquitin ligase	Grain width, thousand grain weight, heading day, maturity day, grain length-width ratio, awn length, spike length, grain protein content, peduncle length, plant height	Su et al. 2011; Jaiswal et al. 2015
TaPRR1-6A	429395155-429398129	-	heading date, plant height, thousand grain weight	Sun et al. 2020
TaTPP-6AL1	461144412-461145840	Trehalose 6-phosphate phosphatase	Thousand grain weight	Zhang et al. 2017a
The physical position data comes from IWGSC RefSeq v1.0
Reference
Wang Y, Hou J, Liu H, Li T, Wang K, Hao C, Liu H, Zhang X (2019) TaBT1 affecting starch synthesis and thousand kernel weight underwent strong selection during wheat improvement. J Exp Bot 70:1497-1511
Su Z, Hao C, Wang L, Dong Y, Zhang X (2011) Identification and development of a functional marker of TaGW2 associated with grain weight in bread wheat (Triticum aestivum L). Theor Appl Genet 122:211-223
Zhang P, He Z, Tian X, Gao F, Xu D, Liu J, Wen W, Fu L, Li G, Sui X, Xia X (2017a) Cloning of TaTPP-6AL1 associated with grain weight in bread wheat and development of functional marker. Mol Breed 37:1-8
Zhang B, Xu W, Liu X, Mao X, Li A, Wang J, Chang X, Zhang X, Jing R (2017b) Functional conservation and divergence among homoeologs of TaSPL20 and TaSPL21 two SBP-box genes governing yield-related traits in hexaploid wheat. Plant Physiol 174:1177-1191
Sun H, Zhang W, Wu Y, Gao L, Cui F, Zhao C, Guo Z, Jia J (2020) The Circadian Clock Gene TaPRR1 Is Associated With Yield-Related Traits in Wheat (Triticum aestivum L). Front Plant Sci 11:285
Jaiswal V, Gahlaut V, Mathur S, Agarwal P, Khandelwal MK, Khurana JP, Tyagi AK, Balyan HS, Gupta PK (2015) Identification of Novel SNP in Promoter Sequence of TaGW2-6A Associated with Grain Weight and Other Agronomic Traits in Wheat (Triticum aestivum L.). PLoS One, 10 (6): e0129400

[truncated: 2 more sheets: Table S11, Table S12]
